# Supplementary material for: High throughput in situ metagenomic measurement of bacterial replication at ultra-low sequencing coverage
Source: Nat Commun. 2018 Nov 23;9:4956. doi: 10.1038/s41467-018-07240-8 (PMC6251912; doi:10.1038/s41467-018-07240-8)
Supplement: Supplementary file 3 — Source Data [file 41467_2018_7240_MOESM3_ESM.xlsx]

## Sheet: Figure 1B
sample	iRep	GRiD_refined	GRiD_unrefined
C1.fulldata	1.8883	1.36	1.45052		Sample code
C1.x0.2	6.90549	1.53	2.1504		C1.x0.2 = Corynebacterium_simulans @ timepoint1, subsampled to 0.2x coverage
C1.x0.4	5.91122	1.91	2.41588		S5.x10 = Staphylococcus_epidermidis @ timepoint5, subsampled to 10x coverage
C1.x10	2.04878	1.29	1.41733
C1.x2	2.7155	1.51	1.752
C2.fulldata	1.97832	1.44	1.5544
C2.x0.2	6.93918	1.39	2.01298
C2.x0.4	6.03304	1.68	2.16798
C2.x10	2.11357	1.5	1.64316
C2.x2	2.88454	1.64	1.88873
C3.fulldata	1.77605	1.39	1.49975
C3.x0.2	7.33311	1.48	2.10559
C3.x0.4	5.90469	1.44	1.82817
C3.x10	1.9515	1.26	1.37097
C3.x2	2.55001	1.26	1.4163
C4.fulldata	1.9382	1.41	1.50814
C4.x0.2	6.91276	2.03	2.85437
C4.x0.4	6.6707	1.7	2.26134
C4.x10	2.13375	1.44	1.5743
C4.x2	2.85796	1.44	1.66385
C5.fulldata	1.83038	1.31	1.39639
C5.x0.2	7.58336	1.49	2.17016
C5.x0.4	5.9367	1.52	1.92249
C5.x10	1.97127	1.31	1.41395
C5.x2	2.6234	1.33	1.52102
S1.fulldata	3.2697	1.69	1.98279
S1.x0.2	7.30484	1.36	2.02938
S1.x0.4	7.40882	1.65	2.2408
S1.x10	3.42322	1.64	1.90574
S1.x2	4.33442	1.76	2.17023
S2.fulldata	3.46343	1.58	1.85578
S2.x0.2	8.27042	1.36	2.07153
S2.x0.4	8.52659	1.45	1.97651
S2.x10	3.62235	1.74	2.0678
S2.x2	4.25867	1.61	1.96961
S3.fulldata	2.58734	1.74	1.94388
S3.x0.2	7.5929	1.59	2.29569
S3.x0.4	7.12831	1.63	2.20557
S3.x10	2.64074	1.64	1.84928
S3.x2	3.17907	1.56	1.82854
S4.fulldata	3.55644	1.71	2.05993
S4.x0.2	7.76561	1.65	2.4199
S4.x0.4	7.85	1.79	2.38934
S4.x10	3.81888	1.89	2.28897
S4.x2	4.4673	1.55	1.92188
S5.fulldata	3.07652	1.65	1.90379
S5.x0.2	7.48457	1.42	2.02736
S5.x0.4	6.95768	1.64	2.14698
S5.x10	3.26091	1.74	2.0463
S5.x2	3.82995	1.7	2.02815

## Sheet: Figure 1C
sample	PTR	iRep	iRep_x0.4	iRep_x0.2	GRiD	GRiD_un	GRiD_x0.4	GRiD_unx0.4	GRiD_x0.2	GRiD_unx0.2	error_iRep_0.2	error_GRiD_0.2	error_iRep_0.4	error_GRiD_0.4
MET0046	1.15506	4.68958	5.21825	5.21825	1.22	1.54	1.18	1.53	1.18	1.53	77.8649	24.5058	77.8649	24.5058
MET0057	1.17142	3.185	3.66628	4.40694	1.2	1.45	1.21	1.5	1.38	1.74	73.4188	32.6772	68.0489	21.9056
MET0104	1.18388	1.89283	2.74639	4.02685	1.21	1.33	1.22	1.41	1.26	1.56	70.6004	24.1105	56.8934	16.0372		code
MET0123	1.18649	2.23222	3.08812	4.90777	1.12	1.27	1.17	1.37	1.29	1.63	75.8243	27.2094	61.579	13.3952		x0.4 = 0.4x coverage
MET0128	1.20769	2.01878	2.77901	4.07772	1.11	1.23	1.22	1.41	1.22	1.51	70.3833	20.0207	56.5425	14.3484		un = GRiD_unrefined
MET0089	1.21837	1.84969	2.93948	3.96195	1.26	1.38	1.18	1.38	1.21	1.48	69.2482	17.6775	58.5514	11.7121
MET0200	1.22222	5.16107	17.351	16.9974	1.08	1.4	1	1.14	1	1.04	92.8094	14.9086	92.9559	6.72675		% error for GRiD calculated using GRiD_un
MET0030	1.22435	3.66719	4.14324	4.17019	1.23	1.51	1.26	1.57	1.27	1.59	70.6405	22.9971	70.4496	22.0162
MET0033	1.23171	1.49961	2.68422	3.82581	1.19	1.26	1.15	1.33	1.21	1.49	67.8052	17.3348	54.1128	7.3901
MET0091	1.24226	1.99599	3.07803	4.61807	1.34	1.47	1.44	1.7	1.5	1.87	73.0999	33.5687	59.6409	26.9256
MET0074	1.25035	4.09473	4.31979	4.50672	1.23	1.54	1.26	1.57	1.28	1.62	72.2559	22.8179	71.0553	20.3598
MET0129	1.26307	1.44472	2.6236	3.88925	1.17	1.23	1.13	1.3	1.19	1.46	67.5241	13.4885	51.8574	2.84096
MET0138	1.27067	3.31547	3.35145	4.57377	1.17	1.41	1.19	1.44	1.14	1.43	72.2183	11.1417	62.0858	11.7588
MET0076	1.27791	1.37328	2.73668	4.01191	1.16	1.2	1.13	1.32	1.11	1.37	68.1472	6.72214	53.3044	3.18889
MET0130	1.27863	1.4955	2.67893	4.06814	1.18	1.24	1.09	1.27	1.21	1.48	68.5697	13.6061	52.2709	0.674913
MET0039	1.27969	3.00067	3.40288	4.99417	1.26	1.5	1.2	1.45	1.27	1.61	74.3763	20.5162	62.394	11.7456
MET0177	1.28146	2.8484	4.32957	6.74605	1.24	1.47	1.37	1.74	1.47	1.99	81.0043	35.6051	70.4021	26.353
MET0016	1.2853	1.85029	3.95776	6.33552	1.11	1.21	1.07	1.33	1.07	1.46	79.7129	11.966	67.5247	3.36122
MET0092	1.28696	1.97384	2.82309	3.81013	1.2	1.32	1.21	1.41	1.15	1.4	66.2226	8.07399	54.4129	8.72595
MET0238	1.29715	2.17129	3.18245	4.62407	1.21	1.35	1.22	1.43	1.27	1.61	71.9478	19.4315	59.2404	9.28998
MET0219	1.29816	2.40124	4.20159	5.77509	1.14	1.32	1.32	1.68	1.23	1.62	77.5214	19.8666	69.1031	22.7285
MET0055	1.30101	1.55619	2.82236	3.86414	1.22	1.28	1.21	1.42	1.19	1.46	66.3311	10.8894	53.9033	8.37925
MET0209	1.30252	1.99225	3.30733	4.70246	1.27	1.41	1.23	1.49	1.2	1.52	72.3013	14.308	60.6172	12.5826
MET0225	1.30345	2.58708	4.59329	6.41313	1.21	1.4	1.09	1.38	1.16	1.58	79.6753	17.5032	71.6228	5.54718
MET0051	1.30932	1.89887	2.89629	4.46241	1.22	1.32	1.33	1.55	1.45	1.81	70.6589	27.6619	54.7932	15.5277
MET0015	1.31269	4.27132	4.42067	4.42067	1.23	1.52	1.29	1.6	1.29	1.6	70.3057	17.9571	70.3057	17.9571
MET0173	1.32144	3.33048	4.98778	7.24362	1.23	1.47	1.34	1.71	1.37	1.88	81.7572	29.7107	73.5065	22.7229
MET0516	1.32945	3.53784	3.68156	5.40853	1.3	1.6	1.41	1.73	1.26	1.67	75.4193	20.392	63.8888	23.1529
MET0236	1.33361	2.3252	3.21017	4.46118	1.31	1.49	1.26	1.5	1.3	1.61	70.1063	17.1668	58.4566	11.0924
MET0666	1.33421	3.40658	3.45845	5.3825	1.21	1.48	1.26	1.55	1.26	1.66	75.212	19.6257	61.4217	13.9217
MET0042	1.3366	2.71713	3.53355	5.22924	1.16	1.36	1.14	1.38	1.18	1.52	74.4398	12.0655	62.1739	3.1446
MET0026	1.33842	1.72056	2.70009	3.82187	1.28	1.38	1.24	1.44	1.34	1.64	64.98	18.389	50.4305	7.0541
MET0024	1.34046	1.68967	3.30813	4.71239	1.16	1.25	1.2	1.44	1.2	1.53	71.5545	12.388	59.4798	6.91227
MET0248	1.34159	2.69432	4.16089	6.94774	1.25	1.45	1.11	1.38	1.04	1.42	80.6903	5.52196	67.7572	2.78347
MET0121	1.35226	1.71957	2.76882	4.1846	1.18	1.28	1.22	1.41	1.19	1.47	67.6849	8.00951	51.1611	4.09502
MET0250	1.35546	1.97435	3.29973	4.80665	1.23	1.35	1.42	1.69	1.29	1.63	71.8004	16.8432	58.9222	19.7955
MET0171	1.35806	2.36064	3.93246	6.19914	1.19	1.35	1.25	1.54	1.33	1.72	78.0928	21.043	65.4654	11.8142
MET0103	1.35859	1.84179	3.06657	4.85356	1.2	1.32	1.21	1.45	1.19	1.53	72.0085	11.2034	55.6969	6.30433
MET0249	1.36405	1.88232	3.41845	4.75686	1.27	1.37	1.29	1.54	1.29	1.63	71.3245	16.3159	60.0974	11.4253
MET0038	1.36424	6.16114	7.64552	7.64552	1.06	1.4	1.12	1.58	1.12	1.58	82.1563	13.6556	82.1563	13.6556
MET0268	1.36489	2.28408	4.34853	6.59094	1.25	1.4	1.16	1.44	1.18	1.56	79.2914	12.507	68.6126	5.21596
MET0067	1.36572	1.56254	2.86763	4.48617	1.29	1.35	1.23	1.45	1.28	1.63	69.557	16.2132	52.3744	5.8121
MET0210	1.36588	1.78934	3.04126	4.20046	1.25	1.34	1.22	1.45	1.23	1.53	67.4825	10.7266	55.0882	5.80113
MET0262	1.36686	2.2223	3.3699	4.84889	1.34	1.5	1.29	1.56	1.26	1.6	71.8109	14.5713	59.4392	12.3808
MET0009	1.36814	1.46299	2.50534	3.56979	1.23	1.29	1.17	1.34	1.13	1.36	61.6744	0.595204	45.3909	2.05704
MET0088	1.36915	2.19978	2.87813	4.08372	1.26	1.41	1.24	1.44	1.28	1.59	66.4731	13.8901	52.4293	4.92036
MET0371	1.37322	3.40973	4.01334	5.82956	1.29	1.57	1.31	1.63	1.45	1.88	76.4438	26.9563	65.7835	15.7533
MET0224	1.37743	2.44608	4.07071	5.64792	1.21	1.4	1.19	1.5	1.21	1.63	75.6118	15.4953	66.1625	8.17155
MET0056	1.3781	1.68117	3.11759	4.53386	1.23	1.32	1.19	1.39	1.22	1.53	69.6042	9.92783	55.7959	0.855813
MET0044	1.37891	2.05	4.18867	6.43777	1.14	1.26	1.11	1.37	1.05	1.36	78.581	1.37123	67.08	0.64602
MET0073	1.38073	5.20864	6.00201	6.00201	1.48	1.88	1.43	1.86	1.43	1.86	76.9955	25.7672	76.9955	25.7672
MET0195	1.3818	4.17379	5.16268	6.78514	1.41	1.76	1.46	1.9	1.49	2.07	79.635	33.2466	73.2349	27.2739
MET0220	1.383	2.42109	3.81637	4.83345	1.24	1.4	1.28	1.54	1.16	1.45	71.3869	4.62067	63.7613	10.1948
MET0012	1.38321	1.9588	2.81199	4.08831	1.33	1.46	1.27	1.47	1.24	1.52	66.1668	8.9996	50.8104	5.90434
MET0390	1.38322	3.74078	4.14915	6.02959	1.36	1.65	1.33	1.68	1.28	1.67	77.0595	17.1724	66.6625	17.6654
MET0083	1.38382	2.81808	5.21928	7.51887	1.31	1.54	1.31	1.68	1.37	1.93	81.5954	28.2996	73.4864	17.6299
MET0065	1.38458	2.59002	3.19082	4.65509	1.2	1.4	1.13	1.37	1.15	1.46	70.2567	5.16581	56.6074	1.05297
MET0134	1.38532	1.85801	2.87858	4.4045	1.21	1.33	1.13	1.33	1.21	1.51	68.5476	8.25691	51.8748	3.99335
MET0137	1.38674	4.11964	5.79764	6.88125	1.28	1.57	1.36	1.81	1.37	1.95	79.8476	28.8852	76.081	23.3847
MET0011	1.39148	1.61713	2.82583	3.92516	1.29	1.38	1.37	1.6	1.36	1.66	64.5498	16.1759	50.7584	13.0325
MET0041	1.39331	1.95904	3.05821	4.36586	1.21	1.34	1.13	1.33	1.28	1.58	68.0864	11.8161	54.4404	4.54352
MET0362	1.39361	3.5802	4.04354	5.7848	1.4	1.67	1.59	1.95	1.44	1.88	75.9091	25.8717	65.5348	28.5327
MET0206	1.39943	1.878	3.06818	4.5341	1.39	1.51	1.27	1.52	1.23	1.58	69.1355	11.4286	54.3889	7.9324
MET0278	1.39978	2.09457	3.7261	4.75015	1.38	1.51	1.21	1.48	1.13	1.42	70.5319	1.42404	62.4331	5.42036
MET0014	1.40763	1.62424	2.79721	3.81432	1.35	1.41	1.29	1.49	1.25	1.52	63.0961	7.39277	49.6773	5.5282
MET0132	1.41015	1.52129	2.80595	4.23678	1.24	1.3	1.22	1.43	1.15	1.45	66.7166	2.74845	49.7445	1.38829
MET0013	1.4105	2.73829	4.32389	6.65413	1.38	1.58	1.23	1.55	1.76	2.37	78.8026	40.485	67.3788	8.99971
MET0023	1.41166	2.34337	3.06516	4.31696	1.18	1.34	1.25	1.47	1.22	1.52	67.2996	7.12743	53.9449	3.9685
MET0190	1.41192	4.11162	5.11075	7.88447	1.47	1.83	1.53	2.02	1.65	2.29	82.0925	38.3443	72.3736	30.1032
MET0094	1.41323	1.82253	2.91842	4.18786	1.3	1.41	1.29	1.49	1.32	1.61	66.2541	12.2218	51.5756	5.15243
MET0233	1.41511	3.85324	4.49035	6.44662	1.14	1.43	1.11	1.46	1.11	1.52	78.0488	6.90045	68.4854	3.07444
MET0095	1.41607	1.6466	2.81453	3.90648	1.25	1.32	1.25	1.44	1.29	1.6	63.7508	11.4957	49.6872	1.66192
MET0237	1.41673	1.74401	2.99037	4.27502	1.3	1.4	1.46	1.7	1.42	1.74	66.8602	18.5786	52.6236	16.6628
MET0017	1.41902	1.63158	2.86282	4.32987	1.31	1.38	1.21	1.4	1.35	1.64	67.2273	13.4746	50.4328	1.34017
MET0022	1.42263	2.14895	3.003	4.38809	1.31	1.45	1.31	1.53	1.35	1.68	67.5797	15.3197	52.6263	7.01771
MET0124	1.42303	1.74764	2.83949	4.02966	1.16	1.26	1.19	1.39	1.19	1.43	64.6862	0.487462	49.8843	2.32105
MET0214	1.42613	2.04682	3.50726	5.0813	1.21	1.33	1.22	1.46	1.31	1.65	71.9338	13.5679	59.3377	2.3199
MET0430	1.42889	4.51642	7.04068	8.81526	1.44	1.85	1.41	1.95	1.51	2.13	83.7907	32.916	79.7052	26.7237
MET0064	1.4289	2.41193	3.11623	4.45628	1.28	1.47	1.21	1.44	1.16	1.45	67.9351	1.45486	54.1464	0.770517
MET0207	1.43341	2.17138	4.17459	6.23133	1.45	1.61	1.17	1.45	1.22	1.6	76.9967	10.4119	65.6635	1.14414
MET0665	1.44508	3.28914	4.08688	5.67139	1.41	1.68	1.32	1.66	1.38	1.84	74.5198	21.4629	64.6409	12.9468
MET0141	1.44755	2.30921	3.04432	4.39134	1.22	1.37	1.15	1.37	1.25	1.56	67.0363	7.20847	52.4508	5.35719
MET0243	1.45115	2.03269	3.21167	4.8112	1.29	1.43	1.29	1.54	1.34	1.71	69.838	15.1372	54.8162	5.76924
MET0010	1.45128	3.50034	3.62166	4.13709	1.18	1.42	1.13	1.38	1.2	1.49	64.9202	2.59834	59.9276	4.91184
MET0223	1.45172	1.98743	3.49377	5.33479	1.32	1.47	1.14	1.41	1.27	1.64	72.7876	11.4802	58.4482	2.87409
MET0261	1.45232	1.83663	3.19363	4.61767	1.25	1.37	1.27	1.5	1.31	1.65	68.5487	11.9808	54.5246	3.17884
MET0286	1.45339	2.23746	3.60744	4.69916	1.4	1.56	1.33	1.63	1.36	1.72	69.0714	15.5008	59.7114	10.8352
MET0085	1.45737	1.87345	3.17703	4.38586	1.24	1.35	1.35	1.62	1.28	1.61	66.7712	9.48002	54.1279	10.0388
MET0253	1.45971	1.78019	3.36393	4.72704	1.28	1.38	1.36	1.62	1.35	1.73	69.12	15.6238	56.607	9.89453
MET0102	1.46129	2.08301	3.5961	5.00933	1.32	1.46	1.33	1.59	1.36	1.74	70.8286	16.0178	59.3646	8.09492
MET0131	1.4617	1.60164	2.87696	3.98677	1.25	1.31	1.27	1.46	1.21	1.49	63.3362	1.89937	49.193	0.116262
MET0108	1.46235	1.68313	2.85369	4.14271	1.29	1.37	1.28	1.5	1.32	1.62	64.7007	9.7317	48.756	2.51023
MET0270	1.46292	1.97232	3.63374	5.48356	1.43	1.56	1.51	1.81	1.36	1.76	73.3217	16.8796	59.7407	19.1757
MET0174	1.46351	2.38354	3.71726	5.67369	1.38	1.58	1.38	1.7	1.39	1.8	74.2054	18.6941	60.6294	13.9114
MET0251	1.46715	1.98494	3.48432	5.25053	1.27	1.4	1.2	1.5	1.14	1.48	72.0571	0.868051	57.8927	2.18981
MET0105	1.46953	1.69033	3.11894	4.5187	1.35	1.44	1.25	1.49	1.21	1.56	67.479	5.79963	52.8838	1.37411
MET0525	1.47104	3.15976	4.38752	6.65015	1.25	1.5	1.31	1.66	1.58	2.16	77.8796	31.8964	66.4722	11.3833
MET0229	1.47112	2.25325	3.52845	5.05378	1.25	1.39	1.3	1.58	1.26	1.63	70.8906	9.74717	58.3069	6.89107
MET0222	1.47156	2.04732	3.54176	5.39629	1.28	1.41	1.24	1.53	1.19	1.56	72.7302	5.66954	58.4513	3.81993
MET0459	1.47308	2.8501	3.91746	5.69702	1.54	1.78	1.46	1.8	1.64	2.14	74.1429	31.1643	62.397	18.1621
MET0127	1.47485	2.09535	2.99266	4.35609	1.4	1.56	1.41	1.66	1.63	2.03	66.1427	27.3471	50.7177	11.1534
MET0176	1.47535	4.0615	6.09199	9.18414	1.75	2.18	1.6	2.12	1.76	2.55	83.9359	42.1431	75.7821	30.408
MET0280	1.47822	2.62366	3.75337	5.43113	1.46	1.66	1.47	1.77	1.44	1.88	72.7824	21.3711	60.6161	16.4846
MET0239	1.4786	2.20729	3.45867	5.48312	1.25	1.4	1.21	1.47	1.33	1.73	73.0335	14.5315	57.2493	0.581918
MET0020	1.48366	2.05721	2.82242	4.35432	1.4	1.54	1.33	1.55	1.23	1.54	65.9268	3.65871	47.4332	4.28027
MET0386	1.48429	4.18977	6.13809	7.89806	1.39	1.75	1.55	2.1	1.41	2.01	81.2069	26.1546	75.8183	29.3194
MET0062	1.48584	3.71819	5.07188	7.48698	1.24	1.53	1.31	1.68	1.28	1.79	80.1543	16.992	70.7043	11.5569
MET0279	1.48735	3.00893	3.6441	4.97797	1.37	1.6	1.43	1.74	1.55	1.98	70.1214	24.8815	59.1848	14.5203
MET0122	1.48809	1.84431	2.81934	4.21429	1.3	1.42	1.27	1.49	1.3	1.61	64.6894	7.57198	47.2185	0.128114
MET0266	1.49117	2.21661	3.30587	4.53784	1.35	1.5	1.33	1.59	1.26	1.59	67.1392	6.21566	54.8932	6.21566
MET0232	1.49537	2.0235	3.36792	5.00955	1.38	1.51	1.44	1.72	1.45	1.82	70.1497	17.8369	55.5997	13.06
MET0259	1.49684	2.04523	3.398	4.94491	1.38	1.51	1.35	1.6	1.29	1.63	69.7297	8.16924	55.9493	6.44741
MET0093	1.49798	1.65903	2.78178	3.85162	1.29	1.37	1.16	1.35	1.28	1.58	61.1077	5.19099	46.1502	9.87878
MET0245	1.49818	2.34895	3.29248	4.71104	1.41	1.56	1.38	1.64	1.46	1.81	68.1985	17.2277	54.4969	8.6476
MET0178	1.49985	1.74296	3.03279	4.21586	1.36	1.46	1.35	1.6	1.29	1.59	64.4238	5.67011	50.5457	6.25967
MET0001	1.50039	4.01916	4.09472	5.13107	1.28	1.56	1.28	1.56	1.15	1.44	70.7587	4.02495	63.3579	3.82116
MET0271	1.50094	2.56129	3.55089	4.85388	1.46	1.68	1.44	1.72	1.4	1.77	69.0774	15.2009	57.7305	12.7358
MET0212	1.50179	1.89032	3.08037	4.63486	1.47	1.59	1.36	1.59	1.43	1.78	67.5979	15.6297	51.2464	5.54767
MET0226	1.50253	2.62524	4.15892	5.81302	1.17	1.35	1.1	1.39	1.28	1.72	74.1523	12.6434	63.872	7.48955
MET0287	1.50369	2.87646	4.5301	6.44925	1.43	1.65	1.3	1.68	1.37	1.85	76.6842	18.7193	66.8066	10.4944
MET0514	1.50432	5.1796	5.17944	6.04306	1.47	1.9	1.46	1.88	1.35	1.82	75.1066	17.345	70.9559	19.9829
MET0111	1.50594	3.13631	5.06241	7.38748	1.22	1.47	1.16	1.52	1.14	1.59	79.6149	5.2867	70.2525	0.924903
MET0203	1.5069	1.88711	3.15675	4.61249	1.45	1.55	1.38	1.67	1.58	1.99	67.3301	24.2765	52.2642	9.76658
MET0199	1.5076	2.57656	3.9328	5.1149	1.41	1.6	1.38	1.68	1.32	1.66	70.5254	9.18082	61.666	10.262
MET0115	1.50835	5.35835	5.38687	6.72027	1.11	1.47	1.07	1.42	1.14	1.56	77.5552	3.31067	71.9994	5.85762
MET0307	1.50874	6.409	6.41157	7.73503	1.58	2.11	1.58	2.13	1.46	2.03	80.4948	25.678	76.4685	29.1673
MET0234	1.50888	4.69586	7.58774	10.5377	1.35	1.73	1.22	1.73	1.49	2.23	85.6812	32.3373	80.1143	12.7817
MET0282	1.51028	4.25908	6.85648	9.06291	1.21	1.54	1.22	1.68	1.39	2.03	83.3356	25.6022	77.973	10.1027
MET0668	1.51035	5.29	5.30933	7.25352	1.49	1.95	1.45	1.9	1.57	2.15	79.1777	29.7512	71.553	20.508
MET0300	1.51074	3.60958	4.79828	6.11583	1.47	1.77	1.57	2	1.62	2.17	75.2978	30.3805	68.5149	24.4629
MET0276	1.51214	1.82104	3.4479	4.88291	1.43	1.53	1.41	1.69	1.4	1.77	69.032	14.5683	56.1431	10.5242
MET0139	1.51229	1.94087	3.21502	4.94849	1.33	1.48	1.19	1.42	1.17	1.48	69.4393	2.13536	52.9617	6.10285
MET0106	1.51335	2.45474	3.7097	5.05436	1.31	1.46	1.37	1.66	1.38	1.75	70.0585	13.5227	59.2055	8.83416
MET0258	1.51559	2.54785	3.55138	4.98155	1.36	1.54	1.24	1.51	1.32	1.67	69.576	9.24616	57.324	0.368772
MET0274	1.51571	2.92354	3.74233	5.55616	1.51	1.78	1.48	1.79	1.61	2.09	72.7202	27.4781	59.4983	15.3236
MET0255	1.51629	3.14595	3.81059	5.15861	1.42	1.68	1.45	1.76	1.37	1.77	70.6065	14.3337	60.2084	13.8469
MET0246	1.51761	1.84712	3.10657	4.39225	1.34	1.43	1.2	1.42	1.39	1.73	65.4479	12.2767	51.1482	6.43204
MET0368	1.51775	3.10252	4.91128	6.982	1.38	1.64	1.43	1.83	1.26	1.72	78.2619	11.7586	69.0966	17.0627
MET0269	1.51823	1.8613	3.22008	4.92682	1.26	1.37	1.26	1.51	1.35	1.72	69.1845	11.7311	52.8513	0.541775
MET0418	1.5192	3.64935	5.3483	7.38157	1.47	1.79	1.51	1.97	1.4	1.91	79.4189	20.4605	71.5946	22.883
MET0254	1.52012	2.38026	3.48079	4.87821	1.41	1.59	1.37	1.64	1.38	1.75	68.8385	13.1359	56.3282	7.30961
MET0205	1.52425	2.2238	3.58534	5.15144	1.4	1.59	1.41	1.72	1.39	1.82	70.4111	16.2498	57.4865	11.3806
MET0277	1.52664	2.06421	3.32219	4.59463	1.43	1.58	1.26	1.54	1.36	1.73	66.7734	11.755	54.0473	0.867668
MET0144	1.52669	2.52745	3.46565	4.70435	1.34	1.55	1.26	1.53	1.11	1.44	67.5473	5.67827	55.9479	0.216365
MET0069	1.52679	5.35158	5.42936	5.42936	1.21	1.55	1.32	1.72	1.32	1.72	71.879	11.2332	71.879	11.2332
MET0717	1.52947	3.96515	5.466	6.82975	1.65	2.02	1.65	2.16	1.52	2.02	77.6058	24.2838	72.0185	29.1913
MET0126	1.52981	2.8201	3.00604	4.10632	1.29	1.5	1.3	1.53	1.15	1.43	62.7449	6.52437	49.1087	0.0123814
MET0508	1.53049	3.70418	5.48534	6.71423	1.64	1.97	1.81	2.34	1.71	2.3	77.2052	33.4569	72.0985	34.5944
MET0667	1.53206	3.21184	3.56705	5.2636	1.4	1.65	1.34	1.62	1.44	1.83	70.8934	16.2811	57.0497	5.42868
MET0228	1.53282	4.27718	5.99351	8.22132	1.17	1.49	1.12	1.54	1.24	1.84	81.3556	16.6946	74.4254	0.466251
MET0260	1.53501	2.6182	3.68069	5.64535	1.28	1.48	1.26	1.55	1.28	1.7	72.8092	9.70507	58.2954	0.966852
MET0755	1.53516	2.28365	3.65334	5.50585	1.28	1.45	1.19	1.47	1.19	1.55	72.1177	0.957461	57.9793	4.24447
MET0264	1.5363	2.3062	3.80316	5.475	1.34	1.5	1.22	1.5	1.23	1.59	71.9397	3.3772	59.6046	2.36298
MET0273	1.53641	2.77216	3.74439	5.13444	1.33	1.55	1.49	1.8	1.43	1.87	70.0764	17.8392	58.9677	14.644
MET0364	1.53757	5.03221	5.04686	5.76022	1.35	1.75	1.37	1.77	1.34	1.75	73.3072	12.1391	69.5342	13.1319
MET0281	1.53973	1.85223	3.51494	5.14197	1.36	1.48	1.38	1.69	1.42	1.83	70.0557	15.862	56.1948	8.89196
MET0495	1.54104	3.24065	4.34339	5.95163	1.49	1.76	1.44	1.79	1.35	1.79	74.1073	13.9083	64.5199	13.9083
MET0068	1.54251	4.54137	5.29815	5.29815	1.23	1.58	1.24	1.59	1.24	1.59	70.8859	2.98673	70.8859	2.98673
MET0202	1.54378	2.92383	4.53902	5.9958	1.22	1.45	1.24	1.58	1.11	1.46	74.2523	5.42686	65.9887	2.29249
MET0211	1.54382	1.76087	3.05059	4.05852	1.34	1.42	1.34	1.56	1.31	1.61	61.961	4.1106	49.3927	1.03722
MET0536	1.54478	3.6177	4.62977	6.80887	1.36	1.67	1.31	1.66	1.46	1.98	77.3122	21.9807	66.6337	6.94082
MET0116	1.54668	2.74082	3.17609	4.81189	1.34	1.56	1.27	1.48	1.29	1.64	67.857	5.68999	51.3023	4.31143
MET0090	1.54696	3.76805	4.35625	4.35625	1.39	1.69	1.35	1.68	1.35	1.68	64.4887	7.91885	64.4887	7.91885
MET0256	1.54851	2.95551	3.82707	5.19677	1.41	1.66	1.38	1.68	1.18	1.53	70.2023	1.19566	59.5378	7.82649
MET0283	1.54882	2.30536	3.45959	4.73356	1.39	1.54	1.52	1.81	1.48	1.82	67.28	14.9001	55.2311	14.4299
MET0285	1.55187	2.16139	3.67239	5.30416	1.34	1.48	1.28	1.56	1.26	1.59	70.7424	2.39836	57.7423	0.521408
MET0208	1.55411	1.87875	3.28419	5.12637	1.36	1.47	1.29	1.53	1.29	1.65	69.684	5.81158	52.6791	1.5513
MET0680	1.55475	2.4281	3.98647	5.53679	1.47	1.65	1.37	1.7	1.29	1.66	71.9197	6.34061	60.9995	8.54436
MET0372	1.55885	2.31845	3.77605	5.31669	1.44	1.61	1.41	1.7	1.46	1.86	70.68	16.1907	58.7174	8.30271
MET0066	1.55969	2.43893	3.40278	5.07602	1.29	1.47	1.42	1.72	1.47	1.88	69.2734	17.0378	54.1643	9.32037
MET0175	1.56057	4.03387	5.92675	8.15629	1.44	1.8	1.29	1.74	1.19	1.67	80.8666	6.55255	73.669	10.3119
MET0293	1.56536	2.38226	3.75345	5.33112	1.46	1.63	1.5	1.84	1.52	1.95	70.6374	19.7254	58.2956	14.9264
MET0096	1.56741	1.98556	3.24245	4.63754	1.41	1.54	1.37	1.63	1.38	1.73	66.2016	9.39803	51.6595	3.83963
MET0241	1.56789	1.95709	3.36258	4.86711	1.37	1.52	1.34	1.61	1.26	1.61	67.7861	2.61576	53.3726	2.61576
MET0021	1.56875	2.16491	3.07978	4.49254	1.14	1.28	1.05	1.24	1.19	1.48	65.081	5.65746	49.0629	20.9563
MET0217	1.57228	2.17028	3.9115	5.51387	1.28	1.44	1.24	1.54	1.19	1.56	71.485	0.780988	59.8037	2.05303
MET0263	1.57247	2.86618	3.84323	5.27664	1.5	1.73	1.52	1.86	1.6	2.08	70.1994	24.4004	59.0846	15.4585
MET0136	1.57789	1.65536	2.77646	4.10684	1.44	1.5	1.41	1.61	1.43	1.72	61.5789	8.26224	43.1691	1.99445
MET0053	1.5797	1.93841	2.82418	4.01125	1.43	1.54	1.4	1.62	1.36	1.65	60.6183	4.2609	44.0653	2.48795
MET0112	1.58302	2.79752	4.27423	6.43414	1.28	1.51	1.34	1.72	1.25	1.69	75.3965	6.33004	62.9635	7.96382
MET0097	1.58712	2.64253	3.04601	4.69666	1.21	1.39	1.1	1.31	1.19	1.5	66.2075	5.48895	47.8953	17.4604
MET0669	1.59121	3.83448	5.6883	8.65975	1.56	1.91	1.38	1.82	1.39	1.97	81.6253	19.2281	72.0267	12.5711
MET0275	1.59142	2.58504	3.53981	5.2982	1.37	1.57	1.35	1.63	1.51	1.94	69.963	17.9681	55.0422	2.36697
MET0240	1.59619	1.84282	3.05201	4.63365	1.47	1.6	1.33	1.57	1.42	1.77	65.5522	9.8196	47.7003	1.64097
MET0204	1.59785	1.93239	2.92445	4.10808	1.39	1.49	1.38	1.6	1.29	1.58	61.1047	1.11702	45.3624	0.134479
MET0272	1.59968	4.45808	4.48983	5.71866	1.21	1.52	1.3	1.63	1.22	1.59	72.027	0.605214	64.371	1.86003
MET0267	1.60138	2.18532	3.61659	5.23966	1.29	1.43	1.41	1.7	1.45	1.86	69.4373	13.9041	55.7212	5.80094
MET0676	1.60179	3.91007	6.79047	7.20025	1.4	1.75	1.27	1.69	1.25	1.84	77.7537	12.9463	76.4112	5.21961
MET0376	1.60502	4.3229	5.35166	6.89522	1.45	1.83	1.38	1.79	1.34	1.85	76.7228	13.2424	70.009	10.3343
MET0497	1.61155	2.97109	4.55805	5.59812	1.57	1.82	1.44	1.82	1.46	1.9	71.2127	15.1817	64.6439	11.4535
MET0047	1.61403	3.0197	3.95545	5.82408	1.11	1.32	1.09	1.35	1.02	1.32	72.287	18.2169	59.1949	16.3582
MET0375	1.61414	2.52076	4.61453	6.71794	1.38	1.57	1.38	1.72	1.45	1.94	75.9726	16.7967	65.0203	6.15436
MET0671	1.61514	3.1395	4.89932	6.59456	1.53	1.82	1.3	1.68	1.35	1.86	75.508	13.1644	67.0333	3.86057
MET0519	1.61795	2.80786	3.8348	5.50764	1.44	1.68	1.37	1.7	1.41	1.86	70.6235	13.0135	57.8088	4.82649
MET0188	1.61989	3.18645	5.13524	6.71103	1.27	1.53	1.28	1.68	1.18	1.62	75.8623	0.00690919	68.4555	3.57809
MET0539	1.62302	3.11362	4.28606	6.4256	1.43	1.7	1.62	2.01	1.55	2.09	74.7414	22.3437	62.1327	19.2529
MET0708	1.62315	5.81425	7.9443	10.3017	1.45	1.9	1.76	2.43	1.82	2.75	84.2439	40.9765	79.5684	33.2038
MET0170	1.6245	5.10044	5.15221	6.79522	1.16	1.46	1.15	1.46	1.3	1.7	76.0935	4.44121	68.4699	10.1262
MET0674	1.62532	3.47274	4.40817	5.60845	1.44	1.76	1.32	1.67	1.43	1.87	71.0202	13.0846	63.1295	2.67557
MET0601	1.62787	2.77493	4.33411	5.51114	1.49	1.68	1.39	1.76	1.39	1.86	70.4622	12.4801	62.4405	7.50736
MET0534	1.63028	2.82609	3.88797	5.12339	1.5	1.74	1.53	1.85	1.53	1.96	68.1797	16.8224	58.0686	11.8768
MET0544	1.63161	3.61755	4.23218	6.36792	1.29	1.58	1.3	1.64	1.26	1.7	74.3776	4.02287	61.4475	0.511511
MET0027	1.63164	4.50005	4.75383	4.89466	1.18	1.53	1.18	1.54	1.15	1.5	66.6649	8.06789	65.6774	5.61637
MET0034	1.63193	4.08503	4.9166	7.51645	1.31	1.63	1.3	1.67	1.67	2.34	78.2885	30.2593	66.8077	2.27944
MET0221	1.63629	1.99722	3.09079	4.58353	1.49	1.6	1.36	1.59	1.44	1.78	64.3007	8.07369	47.0591	2.82886
MET0185	1.6376	3.84241	4.63176	6.11807	1.46	1.81	1.48	1.87	1.58	2.06	73.2333	20.5046	64.644	12.4275
MET0476	1.63765	3.27012	4.09682	5.53982	1.72	2.04	1.66	2.05	1.56	1.99	70.4386	17.7061	60.0263	20.1147
MET0002	1.63816	2.07926	3.5598	5.15137	1.52	1.66	1.37	1.68	1.36	1.75	68.1996	6.39108	53.9819	2.49071
MET0025	1.63847	1.77059	3.11427	4.51906	1.51	1.59	1.44	1.69	1.37	1.69	63.7431	3.04909	47.3882	3.04909
MET0284	1.6402	2.981	3.92413	5.53192	1.55	1.8	1.44	1.78	1.52	1.98	70.3502	17.1616	58.2022	7.85387
MET0538	1.64067	2.89569	4.17526	5.94899	1.28	1.51	1.22	1.53	1.13	1.51	72.421	7.96469	60.7049	6.74568
MET0290	1.65131	3.96689	5.35137	6.9659	1.63	2	1.43	1.82	1.38	1.89	76.2944	12.6293	69.1424	9.26892
MET0541	1.652	2.47698	3.37662	4.54438	1.4	1.58	1.48	1.76	1.39	1.69	63.6474	2.24844	51.0753	6.13628
MET0366	1.66011	2.39675	3.81326	5.64917	1.55	1.73	1.6	1.92	1.55	1.96	70.6132	15.3005	56.4648	13.5359
MET0402	1.66114	7.20693	7.27633	9.13383	1.39	1.88	1.37	1.87	1.43	1.99	81.8133	16.5257	77.1707	11.1691
MET0029	1.66314	5.45288	5.90743	7.10358	1.2	1.53	1.22	1.59	1.4	1.9	76.5873	12.4664	71.8467	4.39757
MET0035	1.66439	3.58696	3.77465	4.79086	1.39	1.68	1.35	1.62	1.39	1.77	65.259	5.96651	55.906	2.6672
MET0252	1.6656	4.70627	6.39817	8.75642	1.29	1.7	1.19	1.67	1.46	2.09	80.9785	20.3061	73.9675	0.263316
MET0494	1.66836	4.4562	6.09212	8.52824	1.43	1.84	1.58	2.12	1.3	1.9	80.4372	12.1914	72.6144	21.3036
MET0303	1.6688	2.74829	4.10036	5.89171	1.42	1.63	1.54	1.88	1.41	1.87	71.6755	10.7596	59.3013	11.2343
MET0678	1.67405	2.4397	3.30102	4.97157	1.42	1.59	1.33	1.57	1.37	1.76	66.3274	4.88329	49.2867	6.21569
MET0363	1.67687	2.66013	4.0965	5.58681	1.37	1.56	1.48	1.82	1.42	1.86	69.9852	9.84573	59.0658	7.86432
MET0117	1.67729	2.05877	3.14584	4.6136	1.44	1.58	1.41	1.66	1.38	1.76	63.6446	4.69916	46.6821	1.03111
MET0110	1.67928	1.77613	3.21373	4.27848	1.54	1.61	1.47	1.75	1.52	1.88	60.7505	10.6765	47.7466	4.04105
MET0440	1.67931	3.0869	3.85433	5.35226	1.49	1.75	1.57	1.93	1.45	1.87	68.6243	10.1974	56.4306	12.9892
MET0299	1.68418	2.61743	4.02109	5.80798	1.45	1.65	1.57	1.92	1.42	1.86	71.0023	9.45253	58.1162	12.2821
MET0028	1.70029	1.73037	2.80415	4.10008	1.41	1.49	1.25	1.44	1.28	1.56	58.5304	8.25084	39.3653	15.3085
MET0709	1.70213	4.36135	5.6768	7.52593	1.53	1.95	1.68	2.25	1.66	2.29	77.3832	25.6713	70.0161	24.3499
MET0109	1.70956	2.00165	3.25465	4.62757	1.5	1.63	1.42	1.69	1.35	1.7	63.057	0.559182	47.4733	1.14413
MET0547	1.72415	2.16319	3.51923	5.15192	1.46	1.6	1.33	1.61	1.32	1.71	66.5339	0.82066	51.0077	6.62062
MET0392	1.726	3.05636	4.86599	6.68686	1.55	1.82	1.52	1.96	1.56	2.07	74.1882	16.6183	64.5293	11.9387
MET0054	1.72617	2.14266	3.68872	5.32112	1.38	1.52	1.33	1.61	1.34	1.74	67.56	0.794948	53.2041	6.72981
MET0391	1.72931	3.43683	4.86995	6.70853	1.43	1.72	1.45	1.86	1.43	1.94	74.2223	10.8605	64.4902	7.0265
MET0168	1.73208	4.6789	4.88967	6.4423	1.54	1.97	1.5	1.94	1.38	1.87	73.114	7.37542	64.5767	10.7175
MET0779	1.73444	3.93596	5.62998	7.84756	1.8	2.21	1.69	2.3	1.73	2.53	77.8983	31.4451	69.1928	24.5896
MET0383	1.73582	6.01992	6.05243	6.13068	1.39	1.85	1.47	1.97	1.38	1.86	71.6864	6.67652	71.3203	11.8875
MET0756	1.73777	5.18644	6.85899	8.78776	1.7	2.15	1.69	2.26	1.88	2.62	80.2251	33.6728	74.6643	23.1074
MET0489	1.73815	3.07301	4.55716	6.04649	1.65	1.89	1.7	2.13	1.67	2.16	71.2535	19.5301	61.8589	18.3967
MET0084	1.73983	2.02522	3.28382	4.79645	1.54	1.65	1.35	1.6	1.32	1.64	63.7266	5.73816	47.018	8.03723
MET0294	1.74955	2.39338	3.84862	5.19338	1.52	1.69	1.64	2.01	1.59	2.03	66.3119	13.8154	54.5409	12.9578
MET0006	1.75095	5.08437	8.62295	8.92798	1.87	2.4	1.89	2.61	1.91	2.81	80.388	37.6885	79.6943	32.9137
MET0340	1.75171	2.82858	4.11458	6.65448	1.6	1.83	1.66	2.01	1.59	2.09	73.6763	16.1862	57.4268	12.8503
MET0670	1.75241	2.56476	3.69149	5.61154	1.47	1.69	1.58	1.9	1.45	1.89	68.7713	7.27993	52.5284	7.76793
MET0509	1.75327	3.43696	4.69956	5.92307	1.65	1.98	1.46	1.85	1.53	2.05	70.3992	14.4745	62.6928	5.22847
MET0367	1.75351	3.0951	4.22461	6.59855	1.42	1.69	1.29	1.6	1.29	1.72	73.4258	1.91091	58.493	8.75434
MET0763	1.75478	7.03123	6.91969	8.34715	1.57	2.17	1.6	2.23	1.57	2.24	78.9775	21.6616	74.6408	21.3103
MET0182	1.75751	8.67861	10.7915	9.4213	1.33	1.83	1.25	1.92	1.03	1.7	81.3454	3.27222	83.7139	8.46304
MET0142	1.75752	6.50373	13.0781	11.5205	1.62	2.33	1.35	2.27	1.21	2.12	84.7445	17.0981	86.5613	22.5762
MET0361	1.75865	4.57101	5.57895	8.18199	1.29	1.66	1.39	1.85	1.5	2.14	78.5059	17.8203	68.4771	4.93805
MET0298	1.7599	3.67135	5.79904	8.52752	1.49	1.83	1.34	1.8	1.25	1.78	79.3621	1.12935	69.6519	2.22791
MET0296	1.76416	3.30827	4.38412	6.0665	1.48	1.76	1.44	1.8	1.4	1.85	70.9197	4.64024	59.7603	1.99136
MET0548	1.77384	3.41855	5.36173	8.14309	1.32	1.63	1.3	1.7	1.23	1.73	78.2166	2.47153	66.9167	4.16277
MET0358	1.77439	5.68212	7.37999	9.78048	1.84	2.4	1.78	2.4	1.53	2.2	81.8578	19.3459	75.9567	26.0671
MET0374	1.77542	7.06913	8.70918	11.7153	1.13	1.58	1.23	1.77	1.17	1.84	84.8453	3.50967	79.6144	0.305401
MET0167	1.77814	5.12949	5.9594	7.43999	1.63	2.09	1.59	2.13	1.6	2.23	76.1002	20.2628	70.1625	16.5192
MET0333	1.77898	3.96236	5.29288	6.83316	1.62	1.97	1.52	1.94	1.5	2.03	73.9655	12.3655	66.3892	8.29994
MET0706	1.7803	5.18162	6.12716	8.90869	1.35	1.73	1.43	1.9	1.43	2.03	80.0162	12.3007	70.9442	6.30023
MET0672	1.78223	4.06525	5.40891	7.02512	1.56	1.94	1.56	2.06	1.58	2.12	74.6306	15.9327	67.0502	13.4841
MET0341	1.78304	3.94447	5.37057	7.97942	1.52	1.89	1.45	1.87	1.34	1.82	77.6546	2.03096	66.7998	4.65045
MET0677	1.79286	2.36524	4.01215	5.86007	1.49	1.68	1.4	1.75	1.36	1.85	69.4054	3.08848	55.3142	2.39076
MET0747	1.8051	3.53867	4.80521	6.944	1.52	1.85	1.49	1.91	1.46	1.96	74.0048	7.90286	62.4345	5.49194
MET0316	1.80933	8.01047	10.261	12.2528	1.3	1.86	1.51	2.29	1.5	2.47	85.2334	26.7479	82.3669	20.9901
MET0528	1.81198	2.62914	4.16969	5.71755	1.39	1.63	1.29	1.64	1.23	1.62	68.3084	10.5951	56.544	9.49132
MET0319	1.81215	2.81309	4.03469	5.63613	1.65	1.88	1.44	1.78	1.39	1.82	67.8477	0.431456	55.0858	1.774
MET0520	1.81493	3.90471	4.13193	5.58834	1.51	1.9	1.48	1.89	1.51	2.02	67.5229	10.1519	56.0754	3.97183
MET0377	1.81511	3.04987	4.29314	5.61008	1.59	1.84	1.61	1.95	1.55	2	67.6456	9.24457	57.7207	6.91751
MET0373	1.81993	4.66607	6.32017	8.46695	1.48	1.88	1.67	2.24	1.37	1.93	78.5055	5.70329	71.2045	18.7533
MET0785	1.82492	10.3142	13.6054	10.9092	1.35	2.03	1.44	2.3	1.39	2.36	83.2717	22.6728	86.5868	20.6555
MET0570	1.82508	15.3957	15.6555	10.7861	1.15	1.99	1	1.7	1.04	1.76	83.0793	3.56581	88.3422	6.85333
MET0543	1.82789	4.41951	4.42055	5.81817	1.48	1.89	1.55	1.98	1.38	1.82	68.583	0.431735	58.6502	7.68224
MET0475	1.83584	4.06204	5.46352	6.85031	1.63	1.99	1.64	2.1	1.67	2.25	73.2006	18.4071	66.3982	12.5791
MET0477	1.83779	4.81509	6.64429	8.1561	1.81	2.26	2.01	2.64	1.91	2.59	77.4672	29.0427	72.3403	30.3866
MET0191	1.84191	3.83221	4.71234	6.26769	1.53	1.88	1.46	1.86	1.46	2.01	70.6126	8.3627	60.9131	0.972596
MET0381	1.84225	9.79618	9.8094	10.792	1.93	2.77	1.88	2.71	1.89	2.81	82.9295	34.4393	81.2195	32.0201
MET0295	1.84465	6.08083	7.07508	9.90202	1.65	2.19	1.7	2.35	1.91	2.77	81.3709	33.406	73.9275	21.5041
MET0611	1.84505	3.42772	4.98968	6.85779	1.33	1.61	1.2	1.55	1.25	1.71	73.0955	7.31964	63.0226	15.9915
MET0198	1.84848	9.48361	9.22473	12.152	1.43	2.14	1.43	2.13	1.62	2.55	84.7887	27.5107	79.9617	13.217
MET0382	1.84945	5.12116	6.44252	7.67045	1.71	2.13	1.75	2.32	1.8	2.55	75.8887	27.4727	71.2931	20.2825
MET0342	1.85445	8.63422	9.82336	9.53245	1.82	2.56	1.84	2.71	1.89	3	80.5459	38.185	81.1221	31.5702
MET0679	1.86149	2.82005	4.40772	6.30812	1.58	1.81	1.58	1.97	1.59	2.09	70.4906	10.9336	57.7676	5.50821
MET0479	1.8695	3.73963	5.10105	6.74327	1.54	1.85	1.64	2.08	1.53	2.04	72.2761	8.358	63.3507	10.1203
MET0515	1.86998	2.94028	4.2523	5.76565	1.7	1.95	1.63	2.02	1.69	2.18	67.5669	14.2213	56.0243	7.42691
MET0160	1.87352	4.58382	4.79002	6.79744	1.35	1.71	1.36	1.74	1.36	1.84	72.4379	1.78899	60.887	7.12655
MET0507	1.87412	3.2573	5.25256	7.25646	1.47	1.74	1.58	2.04	1.64	2.23	74.1731	15.9588	64.3199	8.13147
MET0395	1.87416	2.82866	4.34197	5.90091	1.42	1.65	1.38	1.74	1.27	1.69	68.2395	9.82607	56.8363	7.1582
MET0335	1.88112	4.32423	5.37393	7.00705	2.04	2.6	1.8	2.38	1.87	2.58	73.1538	27.0882	64.9954	20.9612
MET0365	1.88352	3.48705	4.85473	7.19141	1.46	1.74	1.47	1.86	1.47	1.99	73.8088	5.35099	61.2024	1.24848
MET0189	1.88667	6.33745	8.61224	10.3541	1.71	2.32	1.83	2.61	1.66	2.45	81.7785	22.9932	78.0932	27.714
MET0546	1.88705	2.43777	3.92898	5.67531	1.68	1.84	1.54	1.86	1.47	1.92	66.7499	1.71632	51.971	1.43328
MET0396	1.89021	3.92701	5.19741	6.79842	1.8	2.14	1.84	2.34	1.87	2.52	72.1963	24.9916	63.6317	19.2217
MET0385	1.89722	7.02556	8.82083	10.4252	1.49	2.04	1.34	1.98	1.66	2.52	81.8015	24.7133	78.4915	4.18063
MET0411	1.90582	5.20585	6.95859	8.83451	1.42	1.88	1.48	2.01	1.57	2.24	78.4275	14.9186	72.6119	5.18293
MET0370	1.90947	3.90493	3.90248	5.41097	1.3	1.61	1.36	1.68	1.4	1.85	64.7111	3.11457	51.0703	12.0176
MET0292	1.91226	4.95395	6.06438	7.62642	1.72	2.2	1.92	2.53	1.7	2.26	74.9259	15.3867	68.4673	24.4166
MET0743	1.91507	4.66813	5.65296	7.26076	1.74	2.18	1.81	2.38	1.8	2.44	73.6244	21.5135	66.1227	19.5348
MET0576	1.9213	4.9315	7.03198	8.85047	1.66	2.11	1.54	2.09	1.45	2.06	78.2916	6.73299	72.6777	8.07175
MET0369	1.92786	5.37374	5.32151	7.24155	1.8	2.32	1.73	2.24	1.74	2.36	73.3778	18.3111	63.7723	13.9349
MET0529	1.93387	3.03932	4.36393	6.8583	1.56	1.83	1.28	1.6	1.36	1.81	71.8024	6.40551	55.685	17.2645
MET0485	1.9406	6.2858	6.54081	8.92051	1.73	2.27	1.58	2.17	1.58	2.2	78.2456	11.7908	70.3309	10.5713
MET0470	1.94252	5.14083	6.30106	6.91493	2.11	2.76	2.06	2.82	2.05	2.8	71.9083	30.6243	69.1715	31.1163
MET0468	1.94333	5.16901	6.61209	8.39619	1.58	2.04	1.83	2.49	1.86	2.59	76.8547	24.968	70.6095	21.9547
MET0196	1.94336	5.1859	7.4252	8.56148	1.39	1.79	1.21	1.7	1.14	1.81	77.3011	6.86242	73.8275	12.5227
MET0482	1.94916	5.51783	7.1502	9.01317	1.66	2.16	1.75	2.41	1.74	2.51	78.3743	22.3443	72.7398	19.122
MET0302	1.95534	2.74628	4.46343	6.09349	1.48	1.65	1.39	1.72	1.36	1.79	67.911	8.45589	56.1919	12.0358
MET0356	1.95726	4.39565	5.74189	7.11023	1.85	2.31	1.99	2.58	1.87	2.54	72.4727	22.9427	65.9127	24.1374
MET0155	1.95887	6.0506	6.44132	8.7139	1.68	2.22	1.82	2.42	1.62	2.28	77.5202	14.0846	69.589	19.0549
MET0156	1.97479	4.03084	5.38014	7.38168	1.34	1.68	1.19	1.55	1.39	1.92	73.2475	2.77433	63.2948	21.5105
MET0559	1.97526	3.23146	5.20749	7.68427	1.52	1.84	1.53	2	1.51	2.1	74.2947	5.93986	62.0688	1.23686
MET0490	1.9885	4.62542	6.21604	8.78884	1.89	2.32	1.92	2.53	1.94	2.66	77.3747	25.2442	68.0101	21.403
MET0304	1.98876	6.44658	8.35528	9.96456	1.66	2.22	1.72	2.42	1.7	2.57	80.0417	22.6165	76.1976	17.82
MET0484	1.99144	5.28321	6.89616	8.1273	1.84	2.32	1.93	2.56	1.81	2.47	75.4969	19.375	71.1225	22.2095
MET0384	1.99726	4.21076	5.72141	7.76586	1.51	1.9	1.51	1.95	1.35	1.89	74.2815	5.37043	65.0915	2.36632
MET0288	2.00304	3.89693	5.76707	7.19634	1.71	2.06	1.7	2.22	1.71	2.33	72.1658	14.0326	65.2676	9.77298
MET0320	2.00588	5.88299	7.17377	9.10839	1.6	2.17	1.59	2.18	1.44	2.01	77.9776	0.204835	72.0386	7.98703
MET0235	2.00868	9.89232	9.79678	9.85402	1.38	2.09	1.33	2.04	1.12	1.76	79.6157	12.3801	79.4966	1.53551
MET0705	2.00919	4.86885	5.96511	7.18366	1.72	2.21	1.87	2.47	2	2.72	72.0311	26.1327	66.3176	18.6563
MET0506	2.01569	4.80099	6.61097	8.74716	1.89	2.43	1.81	2.43	1.82	2.55	76.956	20.9532	69.5099	17.0497
MET0715	2.01661	6.28839	7.12736	9.61936	1.57	2.09	1.87	2.57	1.87	2.72	79.0359	25.86	71.7061	21.5327
MET0794	2.01736	4.36959	7.02272	8.71058	1.43	1.84	1.5	2.14	1.38	2.03	76.8401	0.622687	71.2738	5.73087
MET0354	2.02531	6.06151	7.37247	9.52836	2.05	2.72	1.95	2.79	1.92	2.84	78.7444	28.6863	72.5288	27.4083
MET0675	2.02626	4.77631	6.09144	8.61903	1.27	1.65	1.35	1.8	1.5	2.12	76.4909	4.42188	66.736	11.1662
MET0061	2.02968	4.21238	4.93579	4.93579	1.28	1.6	1.31	1.69	1.31	1.69	58.8784	16.7355	58.8784	16.7355
MET0574	2.03216	8.5434	11.3708	10.0646	1.06	1.5	1.09	1.65	1.04	1.56	79.8088	23.2344	82.1283	18.8056
MET0301	2.03507	3.41825	4.98982	6.8404	1.66	1.99	1.65	2.08	1.66	2.22	70.2493	8.33032	59.2156	2.16024
MET0387	2.0356	7.66275	9.10575	11.3555	1.62	2.22	1.72	2.5	1.91	2.8	82.0738	27.2999	77.6449	18.5759
MET0681	2.04493	3.00757	4.48597	6.29295	1.63	1.89	1.4	1.78	1.44	1.91	67.5045	6.59818	54.415	12.9554
MET0503	2.06236	5.02622	6.00443	7.51132	1.68	2.08	1.82	2.4	1.58	2.17	72.5432	4.96019	65.6526	14.0682
MET0184	2.06384	10.9081	11.3919	13.3373	1.77	2.85	1.67	2.78	1.48	2.47	84.5259	16.4438	81.8833	25.7612
MET0487	2.07036	6.00367	9.41567	9.5721	1.48	2.01	1.52	2.2	1.66	2.47	78.3709	16.1796	78.0115	5.89254
MET0040	2.07541	4.463	5.07296	5.07296	1.3	1.63	1.32	1.67	1.32	1.67	59.0888	19.534	59.0888	19.534
MET0161	2.07845	8.44755	8.3662	11.3045	1.99	2.8	1.96	2.79	1.92	2.86	81.6139	27.3269	75.1566	25.5035
MET0620	2.07903	6.48029	8.06921	10.4099	1.81	2.39	1.7	2.36	1.73	2.56	80.0284	18.7878	74.235	11.9054
MET0746	2.07973	4.40438	5.54822	6.58539	1.66	1.99	1.68	2.19	1.61	2.12	68.419	1.89956	62.5154	5.03519
MET0347	2.07998	6.80623	8.82973	10.7644	2.02	2.75	2.01	2.86	1.92	2.87	80.6772	27.5269	76.4435	27.2735
MET0394	2.09993	2.87743	4.30387	5.98818	1.71	1.96	1.51	1.87	1.51	1.97	64.932	6.18743	51.2083	10.9495
MET0480	2.10014	4.72381	6.06486	7.43272	1.89	2.38	1.9	2.47	1.89	2.55	71.7447	17.6416	65.372	14.9741
MET0327	2.10063	13.7426	16.5395	14.0566	1.75	2.82	1.73	2.82	1.63	2.73	85.0559	23.0539	87.2994	25.5096
MET0247	2.10163	3.11242	3.99801	6.13576	1.4	1.65	1.4	1.7	1.4	1.85	65.7479	11.9729	47.4331	19.1102
MET0500	2.10365	5.01176	6.32068	7.65899	1.72	2.19	1.78	2.41	1.79	2.5	72.5336	15.8541	66.718	12.7118
MET0795	2.10451	4.44188	8.02351	10.1777	1.44	1.86	1.34	1.9	1.36	2.07	79.3224	1.63988	73.7707	9.71777
MET0703	2.10605	9.37815	9.34695	9.42589	1.31	1.93	1.28	1.86	1.27	1.99	77.6567	5.51053	77.468	11.6832
MET0633	2.10636	18.4011	19.055	11.9216	1.71	3.01	1.54	2.83	1.67	2.96	82.3315	28.8393	88.9459	25.5704
MET0310	2.11873	10.1377	12.4252	11.7789	1.96	2.92	1.97	3.06	1.93	3.23	82.0124	34.4045	82.948	30.7603
MET0423	2.13957	12.6681	12.3068	15.1365	1.99	2.94	1.68	2.53	1.79	2.7	85.8648	20.7567	82.6148	15.432
MET0501	2.14019	6.0829	7.71775	8.85455	1.68	2.26	1.5	2.09	1.63	2.32	75.8294	7.75023	72.2692	2.34533
MET0748	2.14042	8.58	9.26501	12.0597	1.86	2.61	1.8	2.67	1.76	2.76	82.2514	22.4484	76.8978	19.8343
MET0744	2.14068	7.91631	7.87551	10.6087	1.72	2.44	1.58	2.26	1.82	2.78	79.8214	22.997	72.8185	5.27945
MET0754	2.15299	10.4801	10.9556	13.3349	1.76	2.55	1.69	2.5	1.77	2.83	83.8545	23.9226	80.348	13.8804
MET0389	2.15593	4.05912	5.17677	6.64173	1.64	2.01	1.56	1.98	1.54	2.03	67.5397	5.84098	58.3538	8.16017
MET0752	2.1565	9.0928	10.4288	12.4669	1.79	2.48	1.92	2.89	1.4	2.12	82.7022	1.69273	79.3217	25.3805
MET0162	2.15972	9.30182	9.43248	9.43248	2.01	2.93	1.93	2.81	1.93	2.81	77.1034	23.1416	77.1034	23.1416
MET0401	2.16206	12.9011	12.9599	13.2166	2.04	3.3	2.09	3.39	2.02	3.23	83.6414	33.0632	83.3174	36.2224
MET0537	2.17677	6.51418	7.49805	10.7185	1.44	2	1.23	1.78	1.25	1.92	79.6914	11.7961	70.9688	18.2276
MET0799	2.17875	5.8497	7.48425	9.94896	1.8	2.39	1.7	2.34	1.66	2.39	78.1008	8.83907	70.8889	6.89119
MET0791	2.18129	6.72235	9.3914	11.3453	1.82	2.5	1.88	2.82	1.89	2.97	80.7736	26.5558	76.7735	22.6492
MET0742	2.18988	6.84361	7.19551	8.86981	1.82	2.43	1.88	2.59	1.55	2.22	75.3108	1.35654	69.566	15.4485
MET0424	2.19542	6.94987	9.12848	10.62	2	2.77	1.48	2.17	1.57	2.49	79.3274	11.8304	75.9497	1.15804
MET0045	2.20634	2.98436	4.08431	6.30963	1.1	1.31	1.14	1.43	1.15	1.51	65.0323	31.5607	45.9802	35.1866
MET0432	2.21719	9.61965	13.3604	10.9599	1.69	2.55	1.69	2.77	1.41	2.36	79.77	6.05115	83.4047	19.9569
MET0318	2.22278	5.95648	7.47835	10.3129	1.35	1.82	1.56	2.19	1.38	2.04	78.4465	8.22319	70.2771	1.47489
MET0704	2.22424	6.05812	7.84166	10.6056	1.83	2.44	2.04	2.87	2.14	3.11	79.0276	28.481	71.6356	22.5003
MET0688	2.23086	8.97297	11.1887	11.7056	2.02	2.87	1.81	2.83	1.51	2.37	80.942	5.87087	80.0616	21.171
MET0483	2.2424	14.1276	13.9245	8.53057	1.18	2.13	1.37	2.59	1.01	1.74	73.7134	22.4045	83.896	13.4209
MET0005	2.24306	6.86252	7.08527	8.61126	1.74	2.38	1.71	2.3	1.7	2.43	73.952	7.69313	68.342	2.47579
MET0052	2.25396	13.9458	14.7015	16.0295	1.41	2.24	1.41	2.26	1.18	2.06	85.9386	8.60541	84.6685	0.267133
MET0215	2.25852	4.32045	6.73199	8.97091	1.18	1.53	1.32	1.82	1.1	1.66	74.824	26.5004	66.451	19.4161
MET0716	2.25944	10.9436	15.6544	11.9007	1.5	2.38	1.6	2.73	1.5	2.67	81.0142	15.3767	85.5667	17.2366
MET0657	2.26188	15.7087	17.9664	9.73898	1.96	3.26	1.49	2.79	1.67	3.15	76.775	28.1942	87.4105	18.929
MET0330	2.26578	6.6587	7.21833	10.1228	1.74	2.33	1.63	2.24	1.75	2.49	77.6172	9.005	68.6108	1.1376
MET0788	2.26986	5.84058	7.97411	9.0474	1.18	1.62	1.08	1.52	1.13	1.74	74.9115	23.3432	71.5346	33.0354
MET0158	2.27047	4.87354	7.7081	8.76926	1.2	1.57	1.16	1.66	1.26	2.04	74.1087	10.1509	70.5443	26.8875
MET0789	2.29151	9.46813	12.1526	8.61723	1.43	2.15	1.27	2.13	1.25	2.16	73.4078	5.73895	81.1438	7.04813
MET0488	2.29847	4.56083	5.35516	6.49851	1.73	2.17	1.69	2.16	1.34	1.82	64.6309	20.8167	57.0795	6.02427
MET0782	2.29977	15.5162	22.0927	18.8196	1.78	3.01	2.34	4.23	2.15	3.9	87.7799	41.0314	89.5904	45.6318
MET0445	2.30306	11.9358	11.2251	7.64294	1.75	2.7	1.58	2.56	1.19	2.05	69.8668	10.9882	79.4829	10.0365
MET0187	2.30444	5.59594	6.85244	8.74032	1.96	2.52	1.72	2.3	1.67	2.31	73.6344	0.240808	66.3706	0.192556
MET0692	2.30625	5.93861	9.31317	7.31393	1.6	2.19	1.86	2.78	1.11	1.73	68.4677	24.9866	75.2367	17.0412
MET0573	2.30676	19.3658	19.9673	14.4182	1.46	2.55	1.22	2.21	1.11	2.05	84.0011	11.1309	88.4473	4.19474
MET0337	2.31091	7.00375	7.64141	9.85084	2.42	3.16	2.45	3.33	2.53	3.56	76.541	35.0867	69.7581	30.6032
MET0163	2.32034	4.22666	5.85005	7.16211	1.92	2.33	2.02	2.63	1.79	2.42	67.6026	4.11824	60.3364	11.7742
MET0518	2.32084	5.83809	7.23623	9.83622	1.31	1.75	1.18	1.6	1.04	1.5	76.4052	35.3682	67.9275	31.0594
MET0775	2.32316	15.0118	21.0887	17.429	3.13	5.13	2.88	4.97	2.73	4.89	86.6707	52.4916	88.9838	53.2563
MET0592	2.32777	10.0029	11.4601	11.9642	1.83	2.59	2.14	3.12	1.94	2.86	80.5439	18.6093	79.688	25.3919
MET0420	2.35563	16.0387	17.3615	17.1045	1.82	2.98	1.72	2.83	1.7	2.89	86.228	18.4902	86.4319	16.7621
MET0082	2.35943	6.2016	11.0292	11.4186	1.4	1.99	1.22	1.87	1.37	2.29	79.3369	2.94277	78.6074	20.7437
MET0684	2.3647	10.1583	12.0277	11.7446	1.89	2.79	1.9	2.95	1.66	2.65	79.8657	10.7662	80.3396	19.8408
MET0567	2.36764	6.42356	10.8704	8.78405	1.01	1.35	1.11	1.67	1	1.52	73.0461	35.8012	78.2193	29.4658
MET0505	2.38537	7.62745	8.61102	10.6515	1.91	2.57	1.72	2.48	1.46	2.18	77.6052	8.60972	72.2986	3.81556
MET0405	2.39383	13.3832	12.2662	12.942	1.82	2.76	1.78	2.78	1.93	3.11	81.5034	23.028	80.4844	13.891
MET0216	2.39775	12.9752	16.7744	16.0361	1.44	2.36	2.22	3.83	1.48	2.64	85.0478	9.17599	85.7058	37.3955
MET0613	2.39984	19.966	22.0563	22.5306	2.35	4.1	2.06	3.65	2.04	3.73	89.3485	35.661	89.1194	34.2508
MET0313	2.40438	5.36234	6.04169	8.50673	1.55	2.01	1.19	1.6	1.29	1.88	71.7356	21.8093	60.2035	33.4548
MET0745	2.4151	14.2293	14.8799	13.9768	1.92	2.93	1.76	2.76	1.77	2.88	82.7206	16.1422	83.7694	12.4962
MET0593	2.43742	14.4721	18.4755	16.9741	2.37	3.82	2.11	3.7	2	3.6	85.6404	32.294	86.8073	34.1239
MET0590	2.43855	9.61745	10.8099	12.9309	1.89	2.73	1.85	2.73	2.01	3.11	81.1417	21.5901	77.4416	10.6759
MET0751	2.44463	10.5597	13.667	11.4678	2.13	3.25	2.25	3.58	1.94	2.99	78.6827	18.24	82.113	31.7144
MET0609	2.45083	17.8208	18.6605	17.1339	1.8	2.9	1.76	2.97	2.11	3.55	85.696	30.9624	86.8662	17.4803
MET0766	2.45135	8.84607	16.0654	15.2712	1.88	2.84	1.42	2.39	1.51	2.71	83.9479	9.54425	84.7414	2.50273
MET0712	2.45461	13.3338	15.3859	15.828	2.5	4.07	2.58	4.31	1.98	3.23	84.492	24.0058	84.0464	43.0484
MET0453	2.45839	7.76521	9.57765	10.5334	1.82	2.53	1.44	2.13	1.49	2.37	76.661	3.59539	74.332	13.3579
MET0608	2.45951	11.1747	11.3413	10.043	1.77	2.64	1.79	2.68	1.5	2.41	75.5102	2.0129	78.3138	8.22733
MET0591	2.46089	13.0105	12.9606	13.9541	1.84	2.97	1.91	3.07	1.97	3.28	82.3644	24.9729	81.0126	19.8408
MET0510	2.46543	8.306	10.7719	11.7158	1.49	2.11	1.4	2.08	1.93	3.07	78.9563	19.6929	77.1124	15.6333
MET0444	2.50362	17.3576	20.3029	15.06	2.43	4.18	2	3.56	1.55	2.8	83.3757	10.5849	87.6687	29.6735
MET0685	2.53245	15.5279	15.2326	16.225	2.28	3.8	1.99	3.39	1.79	2.97	84.3916	14.7322	83.3748	25.2963
MET0428	2.56263	19.0296	17.4061	15.8542	1.85	3.04	1.81	2.96	1.89	3.11	83.8363	17.6005	85.2774	13.4248
MET0687	2.56626	13.4247	15.5635	15.964	1.94	3.07	2.07	3.33	1.93	3.18	83.9247	19.3	83.511	22.9351
MET0757	2.57722	10.9058	14.1129	11.3407	1.31	2.04	1.6	2.59	1.39	2.3	77.2746	10.7566	81.7386	0.493387
MET0615	2.58102	18.9285	16.9512	11.9411	1.64	2.86	1.75	3.12	1.44	2.51	78.3855	2.75176	84.7738	17.2749
MET0180	2.58123	12.0983	14.2345	10.7865	1.61	2.56	1.52	2.67	1.12	1.97	76.0698	23.6798	81.8664	3.32468
MET0197	2.59205	16.7477	17.9617	14.0828	1.86	3.12	1.91	3.29	1.97	3.36	81.5942	22.8556	85.569	21.2143
MET0413	2.60607	13.2718	12.2016	7.84128	1.21	2.01	1.44	2.47	1.25	2.13	66.7648	18.2676	78.6417	5.22112
MET0422	2.60935	8.96652	13.5798	12.3544	1.45	2.12	1.11	1.83	1.38	2.42	78.8792	7.25657	80.785	29.8676
MET0714	2.61216	15.3253	17.2882	12.8076	1.7	2.7	1.76	2.99	1.41	2.36	79.6045	9.65342	84.8905	12.6367
MET0406	2.61449	15.0714	13.6405	13.1352	1.75	2.76	1.63	2.62	1.64	2.75	80.0956	4.92778	80.8329	0.210456
MET0008	2.61635	9.69281	8.92632	5.94112	1.48	2.39	1.18	2.26	1.06	1.95	55.9621	25.4686	70.6895	13.6201
MET0315	2.61993	11.7605	14.8773	13.7551	1.97	3.01	1.79	2.85	1.57	2.79	80.953	6.09563	82.3897	8.07257
MET0457	2.62211	12.3438	12.0623	16.1646	2.08	3.26	2.18	3.36	2.29	3.81	83.7787	31.1782	78.2619	21.961
MET0753	2.62378	14.6379	16.9622	14.4142	2.1	3.22	2.74	4.39	2.28	3.81	81.7972	31.1344	84.5316	40.2328
MET0594	2.62561	6.13261	7.90324	9.48256	1.95	2.6	1.78	2.49	1.92	2.81	72.3112	6.56205	66.7781	5.16477
MET0326	2.62835	15.9177	17.3457	17.6536	2.49	4.09	2.39	3.91	2.5	4.21	85.1115	37.5689	84.8473	32.7788
MET0004	2.63334	9.36466	11.3222	7.05788	1.3	2.04	1.44	2.66	1.13	1.99	62.6893	24.4307	76.7418	1.0021
MET0425	2.6391	12.7816	13.5982	14.2118	1.77	2.75	2.17	3.33	1.95	3.24	81.4302	18.5461	80.5923	20.7476
MET0728	2.64383	21.0526	18.577	18.9545	2.25	3.8	1.93	3.34	2.36	4.02	86.0517	34.2331	85.7683	20.8435
MET0409	2.64615	24.3698	23.7476	17.6006	1.73	3.15	2.04	3.76	1.75	3.16	84.9656	16.261	88.8572	29.6236
MET0324	2.6496	7.88354	9.27437	11.621	2.16	2.99	1.9	2.8	2.1	3.09	77.2	14.2523	71.4309	5.37134
MET0768	2.64986	10.7831	6.59184	19.3877	1.26	2.13	1.41	2.63	1.25	2.34	86.3323	11.6934	59.801	0.74942
MET0393	2.65673	14.1359	15.8434	12.8061	1.32	2.18	1.13	1.96	1.28	2.41	79.2541	9.2871	83.2313	26.2252
MET0410	2.66207	29.2373	30.0474	19.5501	1.72	3.25	1.41	2.86	1.38	2.63	86.3833	1.20469	91.1404	6.92064
MET0165	2.67093	10.7875	13.5057	14.5876	1.9	3.04	1.85	2.96	1.95	3.12	81.6903	14.3931	80.2237	9.76574
MET0583	2.68844	22.656	22.4431	15.4992	1.91	3.42	1.8	3.45	1.64	2.94	82.6543	8.55652	88.0211	22.0743
MET0172	2.69173	12.8238	16.2675	15.3712	2.22	3.47	2	3.32	2.09	3.72	82.4885	27.6418	83.4533	18.9239
MET0614	2.7059	14.6201	14.3796	13.8409	1.99	2.96	2.2	3.38	2.26	3.69	80.45	26.6695	81.1823	19.9439
MET0399	2.71506	11.4689	12.6097	12.9507	1.9	2.93	1.79	2.82	1.83	3.01	79.0354	9.79878	78.4685	3.7214
MET0571	2.71614	14.8224	15.1024	15.6694	1.44	2.44	1.57	2.58	1.72	2.96	82.6659	8.23837	82.0152	5.01241
MET0595	2.71862	14.3063	17.1716	15.5861	1.83	2.77	1.99	3.14	1.63	2.69	82.5574	1.05258	84.1679	13.4199
MET0448	2.71903	24.9731	32.0096	21.7792	2.31	4.4	2.48	5.06	2.57	5.03	87.5155	45.9437	91.5056	46.2642
MET0348	2.724	11.5114	13.952	12.8418	1.51	2.36	1.87	2.91	1.59	2.63	78.788	3.45082	80.4759	6.39174
MET0610	2.73197	16.4236	17.1093	17.1725	1.62	2.76	1.59	2.71	1.98	3.5	84.0911	21.9438	84.0323	0.804069
MET0311	2.73327	11.108	10.6706	14.373	2.46	3.72	2.28	3.55	2.18	3.42	80.9833	20.0797	74.385	23.0063
MET0265	2.74184	19.7547	20.9684	12.0099	1.85	3.32	1.34	2.7	1.33	2.52	77.1702	8.09082	86.9239	1.52588
MET0735	2.75347	32.8215	23.9328	11.8045	2.1	4.45	1.68	3.4	1.48	2.85	76.6743	3.38712	88.495	19.0157
MET0760	2.76087	18.0967	18.8979	14.3924	2.16	3.71	2.21	3.88	2.16	3.8	80.8172	27.3456	85.3906	28.8436
MET0585	2.78923	28.7969	7.92098	13.9754	1.62	4.02	1.28	2.71	1	1.68	80.0419	39.7683	64.7868	2.84053
MET0314	2.79136	14.6478	15.3669	16.5965	2.4	3.99	2.63	4.45	2.19	3.67	83.1811	23.9412	81.8353	37.2728
MET0467	2.80977	21.7222	23.2117	17.9463	2.24	3.93	2.3	4.02	2.13	3.77	84.3435	25.4704	87.895	30.1053
MET0800	2.81232	23.6036	21.7527	18.4447	2.27	3.74	2.1	3.65	1.91	3.4	84.7527	17.2847	87.0714	22.9502
MET0621	2.81756	30.1762	31.4785	23.1705	2.78	5.22	2.62	5.16	1.92	3.59	87.8399	21.5164	91.0492	45.3961
MET0764	2.82615	15.1849	16.2407	14.3316	2.26	3.7	2.15	3.5	2.75	4.57	80.2803	38.1585	82.5983	19.2527
MET0575	2.82867	23.1587	14.7542	8.86274	1.48	3.08	1.04	1.98	1	1.71	68.0836	39.5475	80.8281	30.0023
MET0325	2.83055	14.6304	14.6256	14.329	2	3.14	2	3.14	2.11	3.37	80.246	16.0074	80.6466	9.85505
MET0412	2.83952	19.9476	20.163	15.5944	1.95	3.56	1.83	3.35	1.66	3.03	81.7914	6.28632	85.9172	15.2381
MET0750	2.85066	15.0001	13.344	17.6851	2.6	4.15	2.64	4.31	2.67	4.44	83.881	35.7959	78.6371	33.8593
MET0297	2.85637	5.52261	6.52546	8.46966	1.79	2.35	1.57	2.09	1.52	2.18	66.2752	23.6795	56.2272	26.8303
MET0564	2.8603	22.7454	25.0743	18.7152	2.1	3.81	2.08	3.94	2.02	3.94	84.7167	27.4037	88.5927	27.4037
MET0345	2.88817	26.5466	26.7354	19.3927	3.53	6.81	3.24	6.25	2.23	4.06	85.1069	28.8627	89.1972	53.7892
MET0733	2.88898	20.2064	27.4159	19.6996	2.3	4.29	2.65	5.56	1.75	3.61	85.3348	19.9728	89.4624	48.0399
MET0636	2.89189	31.6856	27.0512	18.7791	3.3	6.86	2.96	6.63	1.6	3.39	84.6005	14.6936	89.3096	56.3818
MET0157	2.89815	14.1418	16.4366	17.7159	2.6	4.17	2.36	3.85	2.32	3.91	83.6409	25.8785	82.3678	24.7234
MET0404	2.89823	15.9296	15.8419	15.7442	1.69	2.75	2.02	3.31	1.7	2.84	81.5917	2.00913	81.7052	12.4402
MET0690	2.90481	21.1596	20.7351	15.1517	1.92	3.45	2.48	4.43	2.25	4.09	80.8286	28.9778	85.9908	34.4287
MET0193	2.90632	9.91923	15.0042	12.1628	1.31	2.02	1.31	2.38	1.08	2.03	76.1049	30.1521	80.63	18.1094
MET0640	2.90678	21.2842	11.2245	7.98613	1.42	3.24	1.02	1.99	1.13	2.24	63.6022	22.9387	74.1033	31.5393
MET0577	2.90702	13.7018	16.8329	11.4388	1.43	2.37	1.51	2.64	1.29	2.28	74.5863	21.5693	82.7301	9.1855
MET0771	2.90918	9.34407	14.2636	10.9339	2.07	3.16	2.04	3.43	2.06	3.64	73.393	20.0775	79.6042	15.1843
MET0560	2.9145	15.0506	15.4859	18.4936	3.68	6.18	3.33	5.92	3.16	5.58	84.2405	47.7689	81.1796	50.7686
MET0658	2.92492	17.677	10.9079	6.78986	2.33	4.09	1.61	2.97	1.25	2.15	56.9223	26.4936	73.1853	1.51794
MET0738	2.93393	31.6846	10.5791	6.02401	1.02	2.12	1.01	1.97	1	1.69	51.296	42.3982	72.2667	32.8547
MET0230	2.93577	11.6912	13.8895	8.83082	1.52	2.36	1.38	2.29	1.72	3.02	66.7555	2.7892	78.8634	21.9965
MET0602	2.94203	24.0372	23.4377	19.802	2.85	5.1	2.68	5.02	1.88	3.5	85.1428	15.9419	87.4474	41.3938
MET0600	2.96471	17.8297	19.3019	18.0168	1.92	3.14	1.85	3.13	1.83	3.16	83.5447	6.17991	84.6403	5.28068
MET0213	2.96552	3.74496	6.76147	9.36977	1.44	1.79	1.19	1.65	1	1.43	68.3501	51.7791	56.1409	44.3605
MET0786	2.97194	21.2918	18.5015	10.9602	2.56	4.65	2.3	4.37	1.48	2.69	72.8841	9.48683	83.9367	31.9921
MET0572	2.97782	15.5448	16.4444	18.6058	2.22	3.49	2.26	3.76	2.25	3.9	83.9952	23.6456	81.8916	20.8026
MET0346	2.98145	21.8564	32.4272	23.2814	2.68	4.9	2.66	5.22	2.12	4.25	87.1939	29.8483	90.8057	42.8842
MET0317	2.98237	10.8444	11.0658	14.2958	2.1	3.12	2.16	3.23	1.97	3.05	79.1381	2.21752	73.0489	7.6667
MET0429	2.99299	19.5245	19.4874	16.5989	1.82	3.18	1.41	2.55	1.63	2.94	81.9687	1.77062	84.6414	14.801
MET0617	3.00416	19.7453	22.066	19.2625	2.55	4.51	2.58	4.67	2.52	4.43	84.4041	32.186	86.3856	35.6711
MET0725	3.00959	16.6359	17.2016	14.0191	2.34	4.2	2.34	4.1	1.92	3.41	78.5322	11.7421	82.504	26.5953
MET0431	3.01115	17.7411	20.7473	15.6161	2.31	3.94	2.42	4.38	2.08	3.84	80.7177	21.5846	85.4866	31.2523
MET0638	3.04028	38.8338	9.75829	9.66669	1	1.84	1	1.51	1	1.64	68.5489	46.0576	68.8441	50.3335
MET0086	3.04041	4.96736	5.96051	8.82624	1.19	1.54	1.22	1.63	1.32	1.85	65.5525	39.153	48.9907	46.3889
MET0357	3.04627	19.4894	12.1887	7.60878	1.49	2.92	1	1.62	1	1.26	59.9637	58.638	75.0073	46.8203
MET0737	3.08094	17.6134	26.4239	21.0694	3.87	8.17	4.43	9.88	3.3	7.12	85.3772	56.7284	88.3403	68.8164
MET0598	3.08399	19.8804	19.54	19.5216	2.49	4.41	2.75	4.99	2.22	4.05	84.2021	23.8521	84.2171	38.1966
MET0322	3.09543	21.0828	24.4994	18.5062	2.51	4.66	2.62	4.79	2.38	4.39	83.2735	29.489	87.3653	35.3772
MET0761	3.09805	21.5699	22.5561	21.5632	2.48	4.3	2.65	4.73	2.51	4.39	85.6327	29.4295	86.2652	34.5022
MET0765	3.10122	39.1808	41.1596	30.0248	3.07	5.85	2.91	5.81	3.04	5.95	89.6711	47.8787	92.4654	46.6227
MET0350	3.10741	20.1426	18.7467	11.6443	1.97	3.61	2.33	4.37	1.9	3.53	73.3138	11.9713	83.4242	28.8922
MET0639	3.11668	27.6561	24.6928	15.4815	2.09	3.76	2.3	4.27	1.95	3.54	79.8684	11.9583	87.3782	27.0099
MET0696	3.12326	30.7438	32.22	22.0266	2.96	5.69	2.8	5.78	2.25	4.54	85.8205	31.2057	90.3064	45.9643
MET0462	3.12813	27.8761	31.1711	22.1813	1.79	3.38	1.61	3.05	1.63	3.19	85.8974	1.93941	89.9646	2.49774
MET0305	3.15088	9.98319	10.4405	13.6373	2.34	3.29	2.36	3.4	2.15	3.28	76.8952	3.93667	69.8207	7.32714
MET0353	3.1545	28.6869	27.6463	17.012	3.12	5.88	2.62	4.97	2.38	4.34	81.4573	27.3158	88.5898	36.5293
MET0579	3.17159	30.7804	32.8848	22.6708	3.16	6.17	3.55	7.09	2.64	5.06	86.0102	37.3203	90.3555	55.2667
MET0331	3.17922	20.9735	19.8072	12.5001	2.18	3.88	1.9	3.43	1.76	2.98	74.5665	6.2663	83.9492	7.31138
MET0309	3.18348	10.5265	12.565	12.3219	2.02	3.05	2.04	3.2	1.83	3.04	74.164	4.50697	74.664	0.516295
MET0707	3.21805	12.417	16.1413	13.6404	1.85	2.92	1.8	2.86	2.26	3.81	76.408	15.5368	80.0633	11.1262
MET0107	3.22311	4.10287	6.6058	9.09515	1.24	1.58	1.12	1.54	1.17	1.72	64.5623	46.6353	51.2079	52.22
MET0329	3.23438	15.9229	16.1801	13.4287	1.99	3.37	1.7	2.9	1.68	3.03	75.9144	6.319	80.0102	10.3383
MET0447	3.24821	22.0288	16.8665	18.825	2.6	4.67	2.51	4.58	2.36	4.22	82.7453	23.0283	80.7416	29.0785
MET0719	3.24862	25.8732	13.5127	8.79163	1	1.94	1.5	3.19	1.38	2.78	63.0488	14.4251	75.9587	1.80436
MET0466	3.25638	14.1382	14.4596	16.2971	1.94	3.11	2.36	4.02	1.89	3.26	80.0186	0.110906	77.4794	18.9954
MET0793	3.25884	20.1407	18.7333	18.6698	3.2	5.96	3.07	5.81	2.65	5.1	82.5449	36.1012	82.604	43.9098
MET0732	3.26395	18.5267	19.3634	15.5134	2.77	4.89	2.78	4.71	1.82	3.17	78.9604	2.87845	83.1437	30.7017
MET0469	3.27852	29.9407	32.681	21.5487	2.68	5.12	2.62	5.09	2.4	4.62	84.7855	29.0364	89.9681	35.589
MET0689	3.28358	32.4773	30.608	25.9805	3.67	7.34	3.27	6.36	3.18	6.07	87.3613	45.9047	89.2721	48.3713
MET0661	3.30026	20.6127	20.8893	10.7048	2.56	5.48	1.86	3.98	1.61	3.62	69.1704	8.83266	84.2012	17.079
MET0323	3.30115	20.9997	17.7167	18.6789	2.89	4.88	3.1	5.05	2.86	4.84	82.3269	31.7943	81.367	34.6306
MET0772	3.31472	31.9705	29.2326	17.7127	2.62	4.73	2.59	4.79	1.95	3.57	81.2862	7.15065	88.6609	30.7991
MET0773	3.3571	35.4996	36.9243	25.0666	3.59	7.5	3.17	6.69	2.44	4.91	86.6073	31.6274	90.9082	49.8192
MET0780	3.37094	11.0351	13.9435	13.1726	1.16	1.8	1.16	1.99	1.72	3.24	74.4095	3.88434	75.8243	40.966
MET0724	3.38571	23.5313	28.9165	23.7241	4.22	7.87	3.18	6.21	2.72	5.24	85.7289	35.3873	88.2914	45.4798
MET0458	3.40248	21.6154	22.2326	19.8422	3.62	6.45	3.17	5.66	2.65	4.77	82.8523	28.6691	84.6959	39.8855
MET0438	3.41298	37.6337	38.428	26.1826	4.07	8.21	4.1	8.55	2.63	5.47	86.9647	37.6056	91.1185	60.0822
MET0710	3.41723	27.609	28.9424	17.1417	2.14	4.09	2.12	3.99	1.75	3.14	80.0649	8.11269	88.193	14.3552
MET0463	3.43038	27.9751	28.9585	19.6985	2.32	4.26	2.11	3.91	1.87	3.39	82.5856	1.17718	88.1542	12.2665
MET0449	3.43454	27.0299	28.3017	25.8856	2.66	4.72	2.13	3.94	1.58	2.88	86.7319	16.1459	87.8645	12.829
MET0460	3.43673	38.2652	39.1121	26.231	2.94	5.82	2.88	5.82	2.44	4.71	86.8982	27.0333	91.2131	40.9496
MET0332	3.47597	27.987	28.3323	18.098	2.27	4.09	2.25	4.3	1.48	2.71	80.7936	22.0361	87.7315	19.1636
MET0784	3.47749	61.2748	49.839	31.8104	3.18	7.03	2.55	5.46	3.28	6.81	89.0681	48.9356	93.0226	36.3098
MET0792	3.49879	20.2862	24.8508	16.708	2.19	3.84	2.15	4.26	1.92	3.77	79.0592	7.19378	85.9208	17.8687
MET0729	3.55821	32.6707	31.111	19.4702	2.04	4.14	1.77	3.51	2.14	4.31	81.7249	17.443	88.5629	1.35484
MET0686	3.56187	21.7892	18.6759	20.2569	3.71	6.8	3.53	6.42	3.17	5.74	82.4165	37.9465	80.928	44.5192
MET0694	3.5803	36.3515	40.9936	22.0006	3.13	7.06	2.91	6.36	2.67	5.27	83.7264	32.0626	91.2662	43.7059
MET0566	3.60411	13.8387	14.3369	9.52155	1.64	2.88	1.56	2.87	1.09	2.01	62.1478	44.2304	74.8613	20.3688
MET0439	3.6298	36.7318	40.026	23.8284	4.56	9.97	3.64	8.05	3.03	6.7	84.7669	45.8239	90.9314	54.9093
MET0727	3.64874	31.6012	26.0263	14.8441	2.36	4.88	1.86	3.82	1.63	3.11	75.4195	14.7651	85.9806	4.48329
MET0181	3.65598	31.8436	11.395	6.924	4.23	8.64	1.5	3.01	1.35	2.58	47.1985	29.4306	67.9161	17.6691
MET0618	3.65789	47.2747	40.1779	25.4771	2.87	6.01	2.28	4.8	2.46	4.96	85.6424	26.2522	90.8958	23.7939
MET0553	3.6627	13.0208	12.6496	14.2534	2.31	3.84	2.39	3.9	2.26	3.65	74.303	0.346798	71.0449	6.08456
MET0697	3.69304	88.6313	65.8863	33.141	5.35	12.33	4.09	9.53	2.68	6.04	88.8566	38.8569	94.3948	61.2482
MET0312	3.70332	28.1998	24.9808	14.2905	2.64	5.08	2.31	4.47	2.1	3.89	74.0854	4.79893	85.1753	17.1516
MET0713	3.70634	28.3327	31.892	21.2749	2.76	5.43	2.58	5.02	2.22	4.07	82.5788	8.93513	88.3785	26.1685
MET0434	3.75445	30.1691	9.996	11.3615	1.52	3.49	1	1.75	1.13	2.22	66.9547	40.8702	62.4405	53.3887
MET0774	3.77137	18.1034	15.9816	19.6423	3.77	6.65	3.47	6.6	2.89	5.28	80.7997	28.5726	76.4018	42.8581
MET0762	3.80446	60.4567	54.6705	31.8415	4.33	8.91	4.49	9.33	2.68	5.29	88.0519	28.0821	93.0411	59.2234
MET0695	3.81014	50.9066	46.6949	27.3602	3.79	8.31	3.38	7.47	2.88	6.16	86.0742	38.147	91.8403	48.9941
MET0787	3.81048	12.3143	12.5644	13.9703	2.36	3.81	2.52	4.25	2.43	4.16	72.7244	8.40201	69.6725	10.3417
MET0723	3.82274	28.3472	32.2594	23.0769	3.01	6.16	3.58	7.1	2.59	4.99	83.4348	23.3921	88.15	46.1586
MET0691	3.82609	31.5749	34.4147	21.1646	2.93	5.79	2.64	5.25	2.34	4.57	81.9222	16.278	88.8824	27.122
MET0450	3.8316	7.60986	9.76446	12.0872	1.28	1.82	1.28	1.9	1.13	1.85	68.3002	51.7173	60.7597	50.4124
MET0629	3.83618	35.6759	31.3137	18.7484	2.23	4.59	2.44	4.69	1.87	3.51	79.5386	8.50267	87.7492	18.2052
MET0433	3.84018	23.5322	22.3782	13.1616	1.74	3.38	1.5	3.08	1.52	3.04	70.8228	20.837	82.8396	19.7954
MET0734	3.89277	34.3433	24.6701	12.4785	2.35	4.86	1.88	3.88	1.64	3.28	68.8042	15.7412	84.2207	0.327975
MET0415	3.93822	27.1554	9.22607	14.939	1.93	4.1	1	1.58	1.11	2.15	73.638	45.4068	57.3142	59.8804
MET0767	3.96687	28.6314	31.0963	21.6136	2.49	4.55	2.14	3.9	2.36	4.38	81.6465	9.4323	87.2433	1.6856
MET0693	4.00779	36.2116	42.3446	28.7714	6.06	11.42	5.63	11.69	3.52	7.27	86.0702	44.8723	90.5353	65.7161
MET0472	4.03412	21.3661	19.9461	12.9459	1.73	3.25	1.95	3.68	1.35	2.55	68.8387	36.7893	79.7749	8.77823
MET0726	4.04836	25.7398	25.796	14.1634	1.82	3.35	2.18	4.23	1.61	2.97	71.4167	26.6369	84.3063	4.29415
MET0344	4.07414	17.6263	19.4086	17.4781	2.43	4.33	2.6	4.51	2.44	4.16	76.69	2.06384	79.0085	9.6642
MET0031	4.13869	5.50457	6.0479	8.05382	1.17	1.54	1.33	1.78	1.2	1.72	48.6121	58.4409	31.5682	56.9912
MET0336	4.19297	28.3679	20.6115	11.0327	1.97	4.13	1.65	3.5	1.16	2.25	61.9951	46.3388	79.6572	16.527
MET0218	4.25076	40.5101	24.601	13.8844	1.59	3.61	1	2.2	1.32	2.93	69.3846	31.0711	82.7212	48.2445
MET0603	4.25181	23.8749	20.6765	16.843	2.34	4.07	1.85	3.33	1.99	3.54	74.7561	16.7414	79.4365	21.6805
MET0642	4.26954	46.2247	32.344	19.629	3.36	7.32	3.84	8.68	1.93	4.3	78.2488	0.708305	86.7996	50.8117
MET0403	4.38619	21.7151	19.5983	11.4476	1.87	3.33	1.78	3.33	1.25	2.31	61.6846	47.3347	77.6196	24.0799
MET0624	4.46842	37.4994	22.0378	11.1622	1.88	3.6	1.53	3.05	1.01	1.81	59.9683	59.4935	79.7238	31.7432
MET0622	4.4694	21.0278	22.3373	14.1219	1.81	3.22	1.48	2.78	1.65	3.02	68.3512	32.4294	79.9913	37.7992
MET0118	4.47113	6.66118	6.76833	8.92232	1.44	1.96	1.39	1.89	1.55	2.16	49.8883	51.69	33.9405	57.7288
MET0231	4.52092	12.6601	16.1766	9.92811	1.57	2.7	1.2	2.21	1.22	2.35	54.4635	48.0194	72.0527	51.1161
MET0797	4.57513	15.6737	14.7973	17.7984	4.04	7.17	3.45	6.24	3.31	5.72	74.2947	20.0152	69.0813	26.6806
MET0100	4.61895	6.13215	8.13416	9.86851	1.22	1.68	1.01	1.39	1.09	1.62	53.1951	64.9271	43.2154	69.9066
MET0194	4.62161	29.3782	9.80444	16.1819	1.6	3.77	1.3	2.88	1.77	3.53	71.4396	23.6198	52.862	37.6841
MET0769	4.65749	44.9914	42.5964	26.4975	4.96	11.19	5.28	11.9	3.59	8.65	82.4229	46.1562	89.066	60.8614
MET0749	4.94135	31.6537	20.1269	18.8066	3.12	7.75	1.06	2	1.03	1.79	73.7255	63.7751	75.449	59.5253
MET0783	4.9596	34.3786	35.796	21.8082	4.17	9.95	3.3	7.99	1.9	4.53	77.2581	8.66207	86.1448	37.9274
MET0599	4.99287	39.9963	44.4824	25.3566	3.28	6.9	2.83	5.98	2.59	5.16	80.3094	3.23887	88.7756	16.5071
MET0699	5.10966	13.6876	22.3424	13.9195	3.77	8.19	3.19	7.03	1.72	3.55	63.2913	30.5238	77.1302	27.3163
MET0781	5.1218	78.0009	61.6881	29.5553	6.75	16.31	4.52	10.74	3.61	7.87	82.6705	34.92	91.6973	52.311
MET0308	5.41386	9.2905	7.47866	13.937	1.07	1.76	1.28	2.35	1.1	1.93	61.1548	64.3508	27.6092	56.5929
MET0192	5.5768	28.7365	4.02642	18.5699	2.27	6.13	1.09	2.58	1	1.72	69.9686	69.1579	27.8005	53.7369
MET0257	5.58626	9.76809	11.7464	7.35244	1.11	1.85	1.16	2.16	1.01	1.63	24.0217	70.8213	52.4429	61.3337
MET0032	5.62106	11.034	13.7795	9.63718	1.13	1.86	1.28	2.27	1.11	1.92	41.6732	65.8427	59.2072	59.6162
MET0113	5.64865	21.8019	12.8275	7.36874	1.04	2.28	1.06	2.49	1.1	2.55	23.3431	54.8564	55.9644	55.9186
MET0698	5.75922	29.0103	28.8804	29.194	5.96	12.02	5.15	10.08	4.36	8.43	80.2726	31.6819	80.0584	42.8649
MET0801	5.8177	21.5763	24.4667	19.9587	5.27	10.37	4.16	8.11	2.58	4.77	70.8513	18.0088	76.222	28.2652
MET0798	6.17388	29.384	27.4455	17.5597	2.86	5.37	2.71	5.17	1.79	3.52	64.8406	42.9856	77.505	16.2601
MET0731	6.17892	67.9708	57.2605	28.493	5.66	12.59	2.87	6.92	2.66	5.59	78.3143	9.53112	89.2091	10.7092
MET0471	6.48147	60.6821	41.8325	24.517	4.56	10.31	3.93	9.36	2.38	5.4	73.5633	16.6856	84.5061	30.7535
MET0736	6.50911	47.8879	36.7745	23.441	3.7	8.62	2.13	4.61	2.06	4.28	72.232	34.246	82.2999	29.1762
MET0641	6.53568	39.6793	9.77548	16.5799	1	2.54	1	1.56	1	1.73	60.5806	73.5299	33.1421	76.131
MET0700	6.54762	41.4949	30.3564	16.6874	2.54	5.15	2.94	5.83	2.02	4.06	60.7631	37.9927	78.4309	10.96
MET0179	6.76025	40.953	11.7018	19.1971	1.05	3.29	1.24	3.35	1.19	2.82	64.7851	58.2855	42.2289	50.4456
MET0451	7.00794	36.8299	39.7527	25.6869	5.38	11.25	5.42	11.73	3.43	7.29	72.7179	3.86916	82.3711	40.2563
MET0244	7.53976	38.0364	11.3629	9.18077	2.98	7.1	1	1.78	1	2.1	17.8744	72.1477	33.6457	76.3918
MET0502	8.34857	27.5544	10.6459	6.7572	1.1	2.36	1.03	1.8	1.17	2.38	19.0615	71.4921	21.5798	78.4394
MET0660	8.78235	49.8268	4.48459	16.6426	1.57	5.71	1	1.89	1.04	2.19	47.2295	75.0636	48.9363	78.4796

## Sheet: Figure 1D
Staphylococcus capitis				Staphylococcus aureus				Propionibacterium acnes
sample	percentage	Species heterogeneity		sample	percentage	Species heterogeneity		sample	percentage	Species heterogeneity
MET0001	19.7	0.179487		MET0001	12.86	0.179487		MET0001	2.83	0.179487
MET0002	20.81	0.0843373		MET0002	9.02	0.0843373		MET0002	0.18	0.0843373
MET0004	77.32	0.362745		MET0004	78.03	0.362745		MET0004	10.48	0.362745
MET0005	17.42	0.268908		MET0005	12.08	0.268908		MET0005	7.11	0.268908			Samples not passing the GRiD filters for a given species are not reported
MET0006	6.81	0.220833		MET0006	2.4	0.220833		MET0006	0.04	0.220833
MET0007	15.04	0.274678		MET0007	7.98	0.274678		MET0007	0.67	0.274678
MET0008	65.74	0.380753		MET0008	60.32	0.380753		MET0008	8.7	0.380753
MET0009	8.87	0.0465116		MET0009	4.6	0.0465116		MET0009	0.59	0.0465116
MET0010	11.32	0.169014		MET0010	6.48	0.169014		MET0010	0.35	0.169014
MET0011	10.31	0.0652174		MET0011	5.42	0.0652174		MET0011	0.43	0.0652174
MET0012	10.83	0.0890411		MET0012	6.01	0.0890411		MET0012	1.31	0.0890411
MET0013	38.72	0.126582		MET0013	21.74	0.126582		MET0013	0.93	0.126582
MET0014	8.38	0.0425532		MET0014	4.2	0.0425532		MET0014	0.28	0.0425532
MET0015	15.32	0.190789		MET0015	10.34	0.190789		MET0015	4.78	0.190789
MET0016	31.47	0.0826446		MET0016	20.45	0.0826446		MET0016	0.51	0.0826446
MET0017	8.65	0.0507246		MET0017	4.52	0.0507246		MET0017	0.08	0.0507246
MET0020	11.75	0.0909091		MET0020	6.86	0.0909091		MET0020	0.55	0.0909091
MET0021	18.29	0.109375		MET0021	14.14	0.109375		MET0021	1.44	0.109375
MET0022	10.73	0.0965517		MET0022	6.13	0.0965517		MET0022	0.91	0.0965517
MET0023	13.24	0.119403		MET0023	7.89	0.119403		MET0023	1.18	0.119403
MET0024	13.14	0.072		MET0024	8.53	0.072		MET0024	0.7	0.072
MET0025	8.69	0.0503145		MET0025	4.37	0.0503145		MET0025	0.08	0.0503145
MET0026	11.23	0.0724638		MET0026	6.69	0.0724638		MET0026	2.5	0.0724638
MET0027	32.6	0.228758		MET0027	27.99	0.228758		MET0027	23.29	0.228758
MET0028	8.83	0.0536913		MET0028	4.16	0.0536913		MET0028	0.08	0.0536913
MET0029	38.56	0.215686		MET0029	20.95	0.215686		MET0029	3.27	0.215686
MET0030	11.47	0.18543		MET0030	6.77	0.18543		MET0030	0.66	0.18543
MET0031	49.54	0.24026		MET0031	29.72	0.24026		MET0031	9.19	0.24026
MET0032	74.83	0.392473		MET0032	54.83	0.392473		MET0032	2.43	0.392473
MET0033	10.31	0.0555556		MET0033	5.21	0.0555556		MET0033	0.19	0.0555556
MET0034	24	0.196319		MET0034	15.89	0.196319		MET0034	0.44	0.196319
MET0035	13.35	0.172619		MET0035	7.68	0.172619		MET0035	0.34	0.172619
MET0038	39.57	0.242857		MET0038	24.35	0.242857		MET0038	8.27	0.242857
MET0039	19.03	0.16		MET0039	11.35	0.16		MET0039	2.56	0.16
MET0040	19.9	0.202454		MET0040	11.69	0.202454		MET0040	2.23	0.202454
MET0041	19.26	0.0970149		MET0041	11.13	0.0970149		MET0041	2	0.0970149
MET0042	24.19	0.147059		MET0042	14.33	0.147059		MET0042	3.21	0.147059
MET0043	48.08	0.345238		MET0043	42.54	0.345238		MET0043	37.31	0.345238
MET0044	30.36	0.0952381		MET0044	18.06	0.0952381		MET0044	0.93	0.0952381
MET0045	33.82	0.160305		MET0045	25.61	0.160305		MET0045	2.86	0.160305
MET0046	24.54	0.207792		MET0046	18.8	0.207792		MET0046	13.68	0.207792
MET0047	42.14	0.159091		MET0047	37.35	0.159091		MET0047	32.36	0.159091
MET0048	17.89	0.257282		MET0048	12.32	0.257282		MET0048	1.34	0.257282
MET0049	12.68	0.348315		MET0049	6.21	0.348315		MET0049	1.19	0.348315
MET0050	14.91	0.242574		MET0050	11.27	0.242574		MET0050	6.35	0.242574
MET0051	7.55	0.0757576		MET0051	3.75	0.0757576		MET0051	0.05	0.0757576
MET0052	51.7	0.370536		MET0052	32.79	0.370536		MET0052	9.36	0.370536
MET0053	7.95	0.0714286		MET0053	4.1	0.0714286		MET0053	0.08	0.0714286
MET0054	16.45	0.0921053		MET0054	9.63	0.0921053		MET0054	0.19	0.0921053
MET0055	8.66	0.046875		MET0055	4.16	0.046875		MET0055	0.16	0.046875
MET0056	11.15	0.0681818		MET0056	6.73	0.0681818		MET0056	0.14	0.0681818
MET0057	15.75	0.172414		MET0057	11.4	0.172414		MET0057	7.37	0.172414
MET0060	19.56	0.294798		MET0060	16.02	0.294798		MET0060	11.16	0.294798
MET0061	12.47	0.2		MET0061	8.24	0.2		MET0061	3.45	0.2
MET0062	56.26	0.189542		MET0062	47.66	0.189542		MET0062	6.66	0.189542
MET0064	15.96	0.129252		MET0064	10.76	0.129252		MET0064	1.92	0.129252
MET0065	16.52	0.142857		MET0065	11.13	0.142857		MET0065	1.77	0.142857
MET0066	14.71	0.122449		MET0066	9.35	0.122449		MET0066	1.22	0.122449
MET0067	8.56	0.0444444		MET0067	4.42	0.0444444		MET0067	0.36	0.0444444
MET0068	19.42	0.221519		MET0068	13.41	0.221519		MET0068	2.78	0.221519
MET0069	16.32	0.219355		MET0069	10.2	0.219355		MET0069	4.09	0.219355
MET0070	35.3	0.337079		MET0070	33.22	0.337079		MET0070	4.06	0.337079
MET0073	14.04	0.212766		MET0073	8.24	0.212766		MET0073	1.07	0.212766
MET0074	20.1	0.201299		MET0074	15.61	0.201299		MET0074	11.3	0.201299
MET0075	31.94	0.337278		MET0075	20.66	0.337278		MET0075	8.46	0.337278
MET0076	7.72	0.0333333		MET0076	3.91	0.0333333		MET0076	0.08	0.0333333
MET0081	17.96	0.266272		MET0081	10.19	0.266272		MET0081	1.46	0.266272
MET0082	37.61	0.296482		MET0082	27.59	0.296482		MET0082	0.44	0.296482
MET0083	36.95	0.149351		MET0083	19.36	0.149351		MET0083	0.54	0.149351
MET0084	9.33	0.0666667		MET0084	4.63	0.0666667		MET0084	0.11	0.0666667
MET0085	13.77	0.0814815		MET0085	7.22	0.0814815		MET0085	0.26	0.0814815
MET0086	47.73	0.227273		MET0086	24.14	0.227273		MET0086	2.14	0.227273
MET0087	22.08	0.326667		MET0087	13.21	0.326667		MET0087	1.64	0.326667
MET0088	9.57	0.106383		MET0088	5.03	0.106383		MET0088	0.28	0.106383
MET0089	13.31	0.0869565		MET0089	6.88	0.0869565		MET0089	1.26	0.0869565
MET0090	10.01	0.177515		MET0090	5.2	0.177515		MET0090	0.23	0.177515
MET0091	13.49	0.0884354		MET0091	7.76	0.0884354		MET0091	1.88	0.0884354
MET0092	11.05	0.0909091		MET0092	5.73	0.0909091		MET0092	0.92	0.0909091
MET0093	10.36	0.0583942		MET0093	5.22	0.0583942		MET0093	0.34	0.0583942
MET0094	13.26	0.0780142		MET0094	8.02	0.0780142		MET0094	0.93	0.0780142
MET0095	8.2	0.0530303		MET0095	4.09	0.0530303		MET0095	0.23	0.0530303
MET0096	20.55	0.0844156		MET0096	9.98	0.0844156		MET0096	0.18	0.0844156
MET0097	21.43	0.129496		MET0097	14.17	0.129496		MET0097	6.23	0.129496
MET0100	58.42	0.27381		MET0100	31.09	0.27381		MET0100	1.02	0.27381
MET0102	17.75	0.0958904		MET0102	10.05	0.0958904		MET0102	0.68	0.0958904
MET0103	25.21	0.0909091		MET0103	20.11	0.0909091		MET0103	3.36	0.0909091
MET0104	11.07	0.0902256		MET0104	6.49	0.0902256		MET0104	2.59	0.0902256
MET0105	11.18	0.0625		MET0105	7.25	0.0625		MET0105	0.33	0.0625
MET0106	20.63	0.10274		MET0106	11.81	0.10274		MET0106	0.37	0.10274
MET0107	44.52	0.21519		MET0107	31.42	0.21519		MET0107	0.4	0.21519
MET0108	10.34	0.0583942		MET0108	5.35	0.0583942		MET0108	0.1	0.0583942
MET0109	14.25	0.0797546		MET0109	12.68	0.0797546		MET0109	0.22	0.0797546
MET0110	10.14	0.0434783		MET0110	7.41	0.0434783		MET0110	0.1	0.0434783
MET0111	34.03	0.170068		MET0111	38.24	0.170068		MET0111	1.5	0.170068
MET0112	28.23	0.152318		MET0112	30.89	0.152318		MET0112	0.92	0.152318
MET0113	63.99	0.54386		MET0113	75.33	0.54386		MET0113	1.19	0.54386
MET0114	61.05	0.383234		MET0114	69.49	0.383234		MET0114	2	0.383234
MET0115	31.24	0.244898		MET0115	33.08	0.244898		MET0115	0.53	0.244898
MET0116	13.82	0.141026		MET0116	12.12	0.141026		MET0116	0.37	0.141026
MET0117	12.37	0.0886076		MET0117	10.53	0.0886076		MET0117	0.25	0.0886076
MET0118	39.69	0.265306		MET0118	44.79	0.265306		MET0118	0.74	0.265306
MET0119	63.87	0.193548		MET0119	67.56	0.193548		MET0119	10.28	0.193548
MET0120	45.45	0.350649		MET0120	49.29	0.350649		MET0120	5.47	0.350649
MET0121	8.75	0.078125		MET0121	4.24	0.078125		MET0121	0.07	0.078125
MET0122	10.22	0.084507		MET0122	5.91	0.084507		MET0122	0.11	0.084507
MET0123	12.86	0.11811		MET0123	8.75	0.11811		MET0123	0.55	0.11811
MET0124	10.14	0.0793651		MET0124	5.8	0.0793651		MET0124	0.17	0.0793651
MET0125	42.46	0.293706		MET0125	37.5	0.293706		MET0125	0.88	0.293706
MET0126	10.83	0.14		MET0126	7.24	0.14		MET0126	0.16	0.14
MET0127	10.4	0.102564		MET0127	6.42	0.102564		MET0127	0.12	0.102564
MET0128	9.3	0.097561		MET0128	5.22	0.097561		MET0128	0.11	0.097561
MET0129	8.23	0.0487805		MET0129	4.15	0.0487805		MET0129	0.06	0.0487805
MET0130	7.96	0.0483871		MET0130	4	0.0483871		MET0130	0.05	0.0483871
MET0131	9.84	0.0458015		MET0131	5.54	0.0458015		MET0131	0.2	0.0458015
MET0132	9.61	0.0461538		MET0132	5.19	0.0461538		MET0132	0.16	0.0461538
MET0133	14.63	0.230769		MET0133	8.59	0.230769		MET0133	1.46	0.230769
MET0134	14.39	0.0902256		MET0134	10.49	0.0902256		MET0134	2.7	0.0902256
MET0135	9.69	0.25		MET0135	6.16	0.25		MET0135	0.51	0.25
MET0136	8.2	0.04		MET0136	4.55	0.04		MET0136	0.54	0.04
MET0137	64.58	0.184713		MET0137	61.14	0.184713		MET0137	6.54	0.184713
MET0138	20.15	0.170213		MET0138	15.31	0.170213		MET0138	6.37	0.170213
MET0139	24.35	0.101351		MET0139	20.08	0.101351		MET0139	3.19	0.101351
MET0141	17.72	0.109489		MET0141	13.18	0.109489		MET0141	2.13	0.109489
MET0142	39.57	0.304721		MET0142	27.04	0.304721		MET0142	0.57	0.304721
MET0143	36.66	0.304598		MET0143	27.18	0.304598		MET0143	1.84	0.304598
MET0144	21.27	0.135484		MET0144	16.72	0.135484		MET0144	2.38	0.135484
MET0155	23.04	0.243243		MET0155	16.91	0.243243		MET0155	4.1	0.243243
MET0156	26.25	0.202381		MET0156	20.33	0.202381		MET0156	3.24	0.202381
MET0157	25.42	0.376499		MET0157	19.52	0.376499		MET0157	1.68	0.376499
MET0158	45.83	0.235669		MET0158	36.96	0.235669		MET0158	4.94	0.235669
MET0159	21.31	0.364372		MET0159	15.7	0.364372		MET0159	0.68	0.364372
MET0160	27.6	0.210526		MET0160	17.75	0.210526		MET0160	3.27	0.210526
MET0161	27.02	0.289286		MET0161	21.71	0.289286		MET0161	4.41	0.289286
MET0162	20.93	0.313993		MET0162	14.95	0.313993		MET0162	0.99	0.313993
MET0163	18.84	0.175966		MET0163	14.15	0.175966		MET0163	1.31	0.175966
MET0164	19.34	0.378472		MET0164	15.14	0.378472		MET0164	0.85	0.378472
MET0165	24.21	0.375		MET0165	18.99	0.375		MET0165	2.71	0.375
MET0166	24.79	0.364985		MET0166	19.7	0.364985		MET0166	2.5	0.364985
MET0167	24.85	0.220096		MET0167	18.53	0.220096		MET0167	3.32	0.220096
MET0168	23.43	0.218274		MET0168	17.39	0.218274		MET0168	4.37	0.218274
MET0169	14.39	0.345196		MET0169	10.84	0.345196		MET0169	1.49	0.345196
MET0170	48.38	0.205479		MET0170	35.84	0.205479		MET0170	7.97	0.205479
MET0171	28.97	0.118519		MET0171	16.88	0.118519		MET0171	0.78	0.118519
MET0172	42.36	0.360231		MET0172	32.7	0.360231		MET0172	5.29	0.360231
MET0173	44.79	0.163265		MET0173	30.35	0.163265		MET0173	6.52	0.163265
MET0174	20.15	0.126582		MET0174	12.41	0.126582		MET0174	1.21	0.126582
MET0175	47.12	0.2		MET0175	31.46	0.2		MET0175	7.28	0.2
MET0176	55.16	0.197248		MET0176	42.99	0.197248		MET0176	11.52	0.197248
MET0177	39.32	0.156463		MET0177	27.3	0.156463		MET0177	6.36	0.156463
MET0178	16.38	0.0684932		MET0178	11.82	0.0684932		MET0178	3.42	0.0684932
MET0179	83.83	0.680851		MET0179	75.9	0.680851		MET0179	6.31	0.680851
MET0180	69.59	0.371094		MET0180	59.82	0.371094		MET0180	15.84	0.371094
MET0181	76.5	0.510417		MET0181	70.54	0.510417		MET0181	50.2	0.510417
MET0182	71.57	0.273224		MET0182	66.29	0.273224		MET0182	36.61	0.273224
MET0184	38.99	0.378947		MET0183	27.56			MET0183	2.93
MET0185	16.38	0.19337		MET0184	29.68	0.378947		MET0184	1.15	0.378947
MET0186	45.01	0.38806		MET0185	11.36	0.19337		MET0185	0.59	0.19337
MET0187	14.76	0.222222		MET0186	35.43	0.38806		MET0186	3.41	0.38806
MET0188	34.74	0.169935		MET0187	10.46	0.222222		MET0187	0.27	0.222222
MET0189	50.05	0.262931		MET0188	23.01	0.169935		MET0188	3	0.169935
MET0190	35.76	0.196721		MET0189	37.91	0.262931		MET0189	7.21	0.262931
MET0191	20.36	0.18617		MET0190	25.09	0.196721		MET0190	1.82	0.196721
MET0192	82.87	0.62969		MET0191	15.21	0.18617		MET0191	2.92	0.18617
MET0193	66.64	0.351485		MET0192	71.55	0.62969		MET0192	4.29	0.62969
MET0194	79.93	0.575597		MET0193	57.36	0.351485		MET0193	9.06	0.351485
MET0195	38.76	0.198864		MET0194	74.62	0.575597		MET0194	49.94	0.575597
MET0196	63.1	0.223464		MET0195	27.25	0.198864		MET0195	2.93	0.198864
MET0197	60.06	0.403846		MET0196	57.27	0.223464		MET0196	33.98	0.223464
MET0198	35.16	0.331776		MET0197	46.73	0.403846		MET0197	4.57	0.403846
MET0199	16.7	0.11875		MET0198	27.22	0.331776		MET0198	2.62	0.331776
MET0200	3.18	0.228571		MET0199	11.02	0.11875		MET0199	0.73	0.11875
MET0202	26.93	0.158621		MET0200	3.12	0.228571		MET0200	0.37	0.228571
MET0203	11.18	0.0645161		MET0201	16.16			MET0201	6.06
MET0204	9.27	0.0671141		MET0202	15.54	0.158621		MET0202	0.64	0.158621
MET0205	31.86	0.119497		MET0203	6.45	0.0645161		MET0203	0.31	0.0645161
MET0206	17.2	0.0794702		MET0204	5	0.0671141		MET0204	0.14	0.0671141
MET0207	24.63	0.0993789		MET0205	27.55	0.119497		MET0205	2.58	0.119497
MET0208	18.78	0.0748299		MET0206	11.39	0.0794702		MET0206	1.61	0.0794702
MET0209	17.54	0.0992908		MET0207	16.73	0.0993789		MET0207	1.14	0.0993789
MET0210	12.6	0.0671642		MET0208	12.33	0.0748299		MET0208	0.88	0.0748299
MET0211	8.37	0.056338		MET0209	11.73	0.0992908		MET0209	1.49	0.0992908
MET0212	12.07	0.0754717		MET0210	7.29	0.0671642		MET0210	0.79	0.0671642
MET0213	52.1	0.195531		MET0211	4.7	0.056338		MET0211	0.17	0.056338
MET0214	22.05	0.0902256		MET0212	6.98	0.0754717		MET0212	0.73	0.0754717
MET0215	54.96	0.228758		MET0213	29.82	0.195531		MET0213	0.66	0.195531
MET0216	56.63	0.389831		MET0214	12.53	0.0902256		MET0214	0.25	0.0902256
MET0217	27.97	0.111111		MET0215	32.11	0.228758		MET0215	1.18	0.228758
MET0218	56.63	0.559557		MET0216	38.02	0.389831		MET0216	6.78	0.389831
MET0219	28.81	0.136364		MET0217	17.98	0.111111		MET0217	3.29	0.111111
MET0220	22.74	0.114286		MET0218	38.72	0.559557		MET0218	0.78	0.559557
MET0221	8.36	0.06875		MET0219	21.55	0.136364		MET0219	2.34	0.136364
MET0222	22.97	0.0921986		MET0220	14.82	0.114286		MET0220	0.94	0.114286
MET0223	32.66	0.102041		MET0221	4.78	0.06875		MET0221	0.5	0.06875
MET0224	36.4	0.135714		MET0222	16.16	0.0921986		MET0222	0.77	0.0921986
MET0225	37.41	0.135714		MET0223	28.01	0.102041		MET0223	4.35	0.102041
MET0226	34.68	0.133333		MET0224	30.62	0.135714		MET0224	2.08	0.135714
MET0227	86.01	0.563707		MET0225	30.71	0.135714		MET0225	2.26	0.135714
MET0228	36.84	0.214765		MET0226	28.44	0.133333		MET0226	1.87	0.133333
MET0229	21.76	0.100719		MET0227	96.01	0.563707		MET0227	9.13	0.563707
MET0230	76.16	0.355932		MET0228	24.43	0.214765		MET0228	2.19	0.214765
MET0231	57.86	0.418519		MET0229	15.07	0.100719		MET0229	1.51	0.100719
MET0232	18.76	0.0860927		MET0230	79.3	0.355932		MET0230	2.69	0.355932
MET0233	33.68	0.202797		MET0231	43.86	0.418519		MET0231	2.31	0.418519
MET0234	55.23	0.219653		MET0232	11.39	0.0860927		MET0232	0.79	0.0860927
MET0235	58.78	0.339713		MET0233	22.81	0.202797		MET0233	4.16	0.202797
MET0236	15.43	0.120805		MET0234	45.57	0.219653		MET0234	9.24	0.219653
MET0237	12.04	0.0714286		MET0235	53.69	0.339713		MET0235	6.56	0.339713
MET0238	16	0.103704		MET0236	8.96	0.120805		MET0236	0.76	0.120805
MET0239	26.37	0.107143		MET0237	7.19	0.0714286		MET0237	0.5	0.0714286
MET0240	15.87	0.08125		MET0238	9.36	0.103704		MET0238	1.36	0.103704
MET0241	24.48	0.0986842		MET0239	18.39	0.107143		MET0239	1.39	0.107143
MET0243	21.56	0.0979021		MET0240	11.7	0.08125		MET0240	2.16	0.08125
MET0244	76.23	0.580282		MET0241	19.22	0.0986842		MET0241	3.05	0.0986842
MET0245	10.81	0.0961538		MET0243	16.03	0.0979021		MET0243	2.16	0.0979021
MET0246	8.81	0.0629371		MET0244	46.44	0.580282		MET0244	1.72	0.580282
MET0247	31.83	0.151515		MET0245	6.16	0.0961538		MET0245	0.77	0.0961538
MET0248	36.07	0.137931		MET0246	4.89	0.0629371		MET0246	0.44	0.0629371
MET0249	15.51	0.0729927		MET0247	18.27	0.151515		MET0247	1.89	0.151515
MET0250	22.39	0.0888889		MET0248	23.33	0.137931		MET0248	2.79	0.137931
MET0251	28.83	0.0928571		MET0249	8.48	0.0729927		MET0249	0.48	0.0729927
MET0252	52.15	0.241176		MET0250	12.78	0.0888889		MET0250	2.02	0.0888889
MET0253	16.39	0.0724638		MET0251	23.71	0.0928571		MET0251	8.92	0.0928571
MET0254	12.62	0.113208		MET0252	34.44	0.241176		MET0252	1.33	0.241176
MET0255	18.74	0.154762		MET0253	10.85	0.0724638		MET0253	2.34	0.0724638
MET0256	17.12	0.150602		MET0254	7.91	0.113208		MET0254	0.64	0.113208
MET0257	77.41	0.4		MET0255	14.45	0.154762		MET0255	6.26	0.154762
MET0258	15.91	0.116883		MET0256	12.49	0.150602		MET0256	1.69	0.150602
MET0259	15.83	0.0860927		MET0257	61.66	0.4		MET0257	4.65	0.4
MET0260	24.91	0.135135		MET0258	10.26	0.116883		MET0258	0.9	0.116883
MET0261	17.97	0.0875912		MET0259	10.67	0.0860927		MET0259	1.34	0.0860927
MET0262	15.99	0.106667		MET0260	21.04	0.135135		MET0260	3.72	0.135135
MET0263	14.31	0.132948		MET0261	12.4	0.0875912		MET0261	2.41	0.0875912
MET0264	22.72	0.106667		MET0262	11.3	0.106667		MET0262	2.77	0.106667
MET0265	52.79	0.442771		MET0263	9.05	0.132948		MET0263	0.83	0.132948
MET0266	11.58	0.1		MET0264	14.75	0.106667		MET0264	1.93	0.106667
MET0267	13.2	0.0979021		MET0265	38	0.442771		MET0265	0.97	0.442771
MET0268	21.16	0.107143		MET0266	6.97	0.1		MET0266	0.69	0.1
MET0269	15.95	0.080292		MET0267	7.78	0.0979021		MET0267	0.26	0.0979021
MET0270	17.46	0.0833333		MET0268	13.9	0.107143		MET0268	0.81	0.107143
MET0271	12.77	0.130952		MET0269	10.58	0.080292		MET0269	1.79	0.080292
MET0272	29.16	0.203947		MET0270	11.02	0.0833333		MET0270	2.17	0.0833333
MET0273	16.13	0.141935		MET0271	8.06	0.130952		MET0271	0.92	0.130952
MET0274	19.87	0.151685		MET0272	23.87	0.203947		MET0272	12.92	0.203947
MET0275	13.06	0.127389		MET0273	10.23	0.141935		MET0273	1.42	0.141935
MET0276	12.77	0.0653595		MET0274	13.3	0.151685		MET0274	1.17	0.151685
MET0277	17.18	0.0949367		MET0275	8.38	0.127389		MET0275	0.88	0.127389
MET0278	19.63	0.0860927		MET0276	7.86	0.0653595		MET0276	1.3	0.0653595
MET0279	21.7	0.14375		MET0277	11.89	0.0949367		MET0277	3.48	0.0949367
MET0280	16.83	0.120482		MET0278	12.54	0.0860927		MET0278	2.47	0.0860927
MET0281	17.97	0.0810811		MET0279	15.72	0.14375		MET0279	3.53	0.14375
MET0282	47.3	0.214286		MET0280	10.9	0.120482		MET0280	1.74	0.120482
MET0283	9.45	0.0974026		MET0281	12.88	0.0810811		MET0281	3.79	0.0810811
MET0284	18.94	0.138889		MET0282	38.41	0.214286		MET0282	3.94	0.214286
MET0285	19.45	0.0945946		MET0283	5.82	0.0974026		MET0283	0.22	0.0974026
MET0286	18.45	0.102564		MET0284	14.28	0.138889		MET0284	1.67	0.138889
MET0287	23.99	0.133333		MET0285	12.45	0.0945946		MET0285	0.49	0.0945946
MET0288	11.91	0.169903		MET0286	11.98	0.102564		MET0286	2.33	0.102564
MET0289	57.46	0.270968		MET0287	18.49	0.133333		MET0287	4.18	0.133333
MET0290	17.2	0.185		MET0288	7.84	0.169903		MET0288	0.55	0.169903
MET0291	26.04	0.276471		MET0289	53.93	0.270968		MET0289	47.26	0.270968
MET0292	18.52	0.218182		MET0290	12.64	0.185		MET0290	1.64	0.185
MET0293	16.66	0.104294		MET0291	20.76	0.276471		MET0291	3.98	0.276471
MET0294	11.37	0.100592		MET0292	13.71	0.218182		MET0292	2.07	0.218182
MET0295	30.06	0.246575		MET0293	12.27	0.104294		MET0293	1.83	0.104294
MET0296	12.68	0.159091		MET0294	6.98	0.100592		MET0294	0.51	0.100592
MET0297	16.86	0.238298		MET0295	24.91	0.246575		MET0295	3.85	0.246575
MET0298	34.7	0.185792		MET0296	9.1	0.159091		MET0296	2.56	0.159091
MET0299	20.06	0.121212		MET0297	12.6	0.238298		MET0297	2.94	0.238298
MET0300	14.69	0.169492		MET0298	26.82	0.185792		MET0298	3.21	0.185792
MET0301	13.76	0.165829		MET0299	12.35	0.121212		MET0299	0.26	0.121212
MET0302	19.04	0.10303		MET0300	10.63	0.169492		MET0300	3.74	0.169492
MET0303	20.21	0.128834		MET0301	8.8	0.165829		MET0301	0.18	0.165829
MET0304	34.17	0.252252		MET0302	13.02	0.10303		MET0302	0.34	0.10303
MET0305	18	0.288754		MET0303	15.04	0.128834		MET0303	3.37	0.128834
MET0306	66.73	0.397015		MET0304	30.12	0.252252		MET0304	10.74	0.252252
MET0307	20.9	0.251185		MET0305	13.72	0.288754		MET0305	2.45	0.288754
MET0308	87.18	0.392045		MET0306	63.11	0.397015		MET0306	41.47	0.397015
MET0309	31.03	0.337705		MET0307	16.21	0.251185		MET0307	2.1	0.251185
MET0310	52.83	0.328767		MET0308	78.63	0.392045		MET0308	3.35	0.392045
MET0311	14.13	0.33871		MET0309	27.64	0.337705		MET0309	7.86	0.337705
MET0312	64.46	0.480315		MET0310	49.93	0.328767		MET0310	13.14	0.328767
MET0313	35.63	0.228856		MET0311	9.81	0.33871		MET0311	0.54	0.33871
MET0314	20.42	0.398496		MET0312	61.49	0.480315		MET0312	22.9	0.480315
MET0315	52.7	0.345515		MET0313	32.01	0.228856		MET0313	7.82	0.228856
MET0316	56.05	0.301075		MET0314	15.51	0.398496		MET0314	4.87	0.398496
MET0317	19.81	0.326923		MET0315	48.5	0.345515		MET0315	16.12	0.345515
MET0318	28.19	0.258242		MET0316	46.69	0.301075		MET0316	4.78	0.301075
MET0319	13.94	0.12234		MET0317	15.8	0.326923		MET0317	2.86	0.326923
MET0320	34.42	0.262673		MET0318	21.13	0.258242		MET0318	1.32	0.258242
MET0321	58.14	0.408497		MET0319	9.41	0.12234		MET0319	0.58	0.12234
MET0322	46.67	0.461373		MET0320	30.23	0.262673		MET0320	10.04	0.262673
MET0323	16.09	0.407787		MET0321	53.13	0.408497		MET0321	38.87	0.408497
MET0324	14.28	0.277592		MET0322	35.01	0.461373		MET0322	1.78	0.461373
MET0325	30.3	0.363057		MET0323	11.59	0.407787		MET0323	0.55	0.407787
MET0326	23.61	0.391198		MET0324	9.6	0.277592		MET0324	0.33	0.277592
MET0327	54.64	0.379433		MET0325	25.13	0.363057		MET0325	4.12	0.363057
MET0328	51.87	0.432507		MET0326	19.24	0.391198		MET0326	6.88	0.391198
MET0329	60.52	0.409496		MET0327	49.05	0.379433		MET0327	17.83	0.379433
MET0330	30.95	0.253219		MET0328	47.11	0.432507		MET0328	20.17	0.432507
MET0331	55.24	0.438144		MET0329	46.2	0.409496		MET0329	1.45	0.409496
MET0332	51.37	0.444988		MET0330	21.35	0.253219		MET0330	1.95	0.253219
MET0333	23.93	0.177665		MET0331	51.88	0.438144		MET0331	41.62	0.438144
MET0334	43.64	0.426791		MET0332	46.85	0.444988		MET0332	9.96	0.444988
MET0335	15.15	0.215385		MET0333	17.28	0.177665		MET0333	2.89	0.177665
MET0336	67.6	0.523002		MET0334	37.03	0.426791		MET0334	15.59	0.426791
MET0337	13.2	0.234177		MET0335	10.46	0.215385		MET0335	2.02	0.215385
MET0340	15.37	0.125683		MET0336	57.01	0.523002		MET0336	3.45	0.523002
MET0341	26.36	0.195767		MET0337	8.7	0.234177		MET0337	0.29	0.234177
MET0342	67.84	0.289062		MET0340	10.92	0.125683		MET0340	0.81	0.125683
MET0343	46.89	0.402439		MET0341	19.35	0.195767		MET0341	0.94	0.195767
MET0344	23.71	0.438799		MET0342	62.21	0.289062		MET0342	52.87	0.289062
MET0345	36.27	0.481645		MET0343	36.9	0.402439		MET0343	8.84	0.402439
MET0346	33.35	0.453061		MET0344	19.43	0.438799		MET0344	7.34	0.438799
MET0347	16.03	0.265455		MET0345	29.87	0.481645		MET0345	8.89	0.481645
MET0348	61.26	0.360169		MET0346	29.33	0.453061		MET0346	8.74	0.453061
MET0349	57.6	0.412533		MET0347	11.55	0.265455		MET0347	2.92	0.265455
MET0350	69.54	0.454294		MET0348	57.41	0.360169		MET0348	27.4	0.360169
MET0351	51.71	0.476489		MET0349	53.97	0.412533		MET0349	27.56	0.412533
MET0352	76.51	0.394578		MET0350	61.35	0.454294		MET0350	2.81	0.454294
MET0353	52.34	0.469388		MET0351	47.4	0.476489		MET0351	26.3	0.476489
MET0354	32.75	0.246324		MET0352	73.64	0.394578		MET0352	67.69	0.394578
MET0355	85.72	0.433333		MET0353	49.08	0.469388		MET0353	10.8	0.469388
MET0356	12.67	0.199134		MET0354	29.09	0.246324		MET0354	7.18	0.246324
MET0357	63.09	0.489726		MET0355	83.61	0.433333		MET0355	77.56	0.433333
MET0358	48.24	0.233333		MET0356	8.3	0.199134		MET0356	0.28	0.199134
MET0361	32.27	0.222892		MET0357	58.42	0.489726		MET0357	4.19	0.489726
MET0362	16.23	0.161677		MET0358	43.57	0.233333		MET0358	11.94	0.233333
MET0363	10.3	0.121795		MET0361	25.16	0.222892		MET0361	11.03	0.222892
MET0364	22.6	0.228571		MET0362	11.61	0.161677		MET0362	2.9	0.161677
MET0365	18.83	0.16092		MET0363	6.44	0.121795		MET0363	0.5	0.121795
MET0366	13.98	0.104046		MET0364	17.92	0.228571		MET0364	5.8	0.228571
MET0367	20.91	0.159763		MET0365	11.82	0.16092		MET0365	1.35	0.16092
MET0368	29.23	0.158537		MET0366	7.85	0.104046		MET0366	0.41	0.104046
MET0369	19.38	0.224138		MET0367	15.82	0.159763		MET0367	5.04	0.159763
MET0370	14.77	0.192547		MET0368	23.71	0.158537		MET0368	10.39	0.158537
MET0371	22.35	0.178344		MET0369	15.11	0.224138		MET0369	4.84	0.224138
MET0372	17.97	0.10559		MET0370	10.78	0.192547		MET0370	3.89	0.192547
MET0373	28.99	0.212766		MET0371	16.92	0.178344		MET0371	4.49	0.178344
MET0374	51.82	0.28481		MET0372	12.65	0.10559		MET0372	3.73	0.10559
MET0375	19.32	0.121019		MET0373	23.45	0.212766		MET0373	4.93	0.212766
MET0376	19.24	0.20765		MET0374	34.15	0.28481		MET0374	4	0.28481
MET0377	10.07	0.13587		MET0375	13.13	0.121019		MET0375	1.1	0.121019
MET0380	32.26	0.266332		MET0376	13.23	0.20765		MET0376	0.65	0.20765
MET0381	20.92	0.303249		MET0377	5.68	0.13587		MET0377	0.14	0.13587
MET0382	11.69	0.197183		MET0380	25.55	0.266332		MET0380	14.64	0.266332
MET0383	23.48	0.248649		MET0381	16.4	0.303249		MET0381	4.34	0.303249
MET0384	43.33	0.205263		MET0382	7.78	0.197183		MET0382	0.68	0.197183
MET0385	52.72	0.269608		MET0383	18.76	0.248649		MET0383	6.11	0.248649
MET0386	25.09	0.205714		MET0384	37.5	0.205263		MET0384	13.39	0.205263
MET0387	34.17	0.27027		MET0385	45.51	0.269608		MET0385	21.24	0.269608
MET0388	42.29	0.361386		MET0386	19.27	0.205714		MET0386	6.57	0.205714
MET0389	12.57	0.18408		MET0387	29.28	0.27027		MET0387	13.6	0.27027
MET0390	22.66	0.175758		MET0388	30.42	0.361386		MET0388	9.57	0.361386
MET0391	20.71	0.168605		MET0389	8.49	0.18408		MET0389	1.98	0.18408
MET0392	22.68	0.148352		MET0390	17.24	0.175758		MET0390	5.43	0.175758
MET0393	70.16	0.394495		MET0391	15.16	0.168605		MET0391	2.83	0.168605
MET0394	15.97	0.127551		MET0392	16.82	0.148352		MET0392	4.41	0.148352
MET0395	19.35	0.139394		MET0393	51.48	0.394495		MET0393	15.83	0.394495
MET0396	12.05	0.158879		MET0394	10.01	0.127551		MET0394	0.54	0.127551
MET0399	51.9	0.351536		MET0395	12.87	0.139394		MET0395	0.69	0.139394
MET0400	63.75	0.427835		MET0396	7.12	0.158879		MET0396	0.27	0.158879
MET0401	29.06	0.381818		MET0399	40.93	0.351536		MET0399	6.75	0.351536
MET0402	34.18	0.260638		MET0400	52.17	0.427835		MET0400	3.7	0.427835
MET0403	71.58	0.438438		MET0401	22.93	0.381818		MET0401	3.18	0.381818
MET0404	41.72	0.385455		MET0402	23.85	0.260638		MET0402	1.28	0.260638
MET0405	39.28	0.34058		MET0403	65.09	0.438438		MET0403	10.68	0.438438
MET0406	47.26	0.365942		MET0404	34.6	0.385455		MET0404	6.18	0.385455
MET0408	36.13	0.418033		MET0405	31.03	0.34058		MET0405	5.07	0.34058
MET0409	50.65	0.450794		MET0406	35.01	0.365942		MET0406	5	0.365942
MET0410	52.25	0.470769		MET0407	75.04			MET0407	6.08
MET0411	39.29	0.244681		MET0408	30.05	0.418033		MET0408	3.94	0.418033
MET0412	58.49	0.452247		MET0409	40.63	0.450794		MET0409	5.59	0.450794
MET0413	76.09	0.39801		MET0410	44.58	0.470769		MET0410	5.9	0.470769
MET0414	85.93	0.516035		MET0411	27.88	0.244681		MET0411	3.92	0.244681
MET0415	81.66	0.529268		MET0412	47.48	0.452247		MET0412	3.8	0.452247
MET0418	31.08	0.178771		MET0413	70.95	0.39801		MET0413	40.65	0.39801
MET0419	59.89	0.343949		MET0414	79.83	0.516035		MET0414	32.82	0.516035
MET0420	34.3	0.389262		MET0415	74.79	0.529268		MET0415	10.48	0.529268
MET0421	58.03	0.420513		MET0418	20.23	0.178771		MET0418	1.28	0.178771
MET0422	57.74	0.316038		MET0419	46.38	0.343949		MET0419	2.92	0.343949
MET0423	28.59	0.323129		MET0420	27.47	0.389262		MET0420	2.6	0.389262
MET0424	36.57	0.277978		MET0421	43.67	0.420513		MET0421	2.74	0.420513
MET0425	50.78	0.356364		MET0422	48.58	0.316038		MET0422	3.95	0.316038
MET0427	34.14	0.443366		MET0423	23.52	0.323129		MET0423	4.17	0.323129
MET0428	42.71	0.391447		MET0424	28.58	0.277978		MET0424	4.85	0.277978
MET0429	58.8	0.427673		MET0425	37.07	0.356364		MET0425	4.36	0.356364
MET0430	44.04	0.221622		MET0426	75.09			MET0426	12.02
MET0431	57.2	0.413706		MET0427	27.41	0.443366		MET0427	2.53	0.443366
MET0432	64.84	0.337255		MET0428	35.08	0.391447		MET0428	4.69	0.391447
MET0433	64.32	0.485207		MET0429	47.41	0.427673		MET0429	6.8	0.427673
MET0434	78.17	0.56447		MET0430	31.62	0.221622		MET0430	5.13	0.221622
MET0437	58.71	0.43131		MET0431	45.53	0.413706		MET0431	3.64	0.413706
MET0438	27.18	0.504263		MET0432	58.93	0.337255		MET0432	29.32	0.337255
MET0439	26.49	0.542628		MET0433	56.77	0.485207		MET0433	14.98	0.485207
MET0440	13.69	0.148571		MET0434	69.91	0.56447		MET0434	4.53	0.56447
MET0441	49.15	0.424779		MET0437	55.42	0.43131		MET0437	46.75	0.43131
MET0442	68.47	0.464286		MET0438	23.26	0.504263		MET0438	5.38	0.504263
MET0443	61.87	0.536748		MET0439	22.3	0.542628		MET0439	5.84	0.542628
MET0444	58.05	0.41866		MET0440	10.03	0.148571		MET0440	2.76	0.148571
MET0445	73.85	0.351852		MET0441	44.04	0.424779		MET0441	8.82	0.424779
MET0446	31.93	0.573964		MET0442	62.57	0.464286		MET0442	28.49	0.464286
MET0447	19.59	0.443255		MET0443	58.31	0.536748		MET0443	30.51	0.536748
MET0448	37.95	0.475		MET0444	54.89	0.41866		MET0444	28.26	0.41866
MET0449	29.39	0.436441		MET0445	67.25	0.351852		MET0445	5.46	0.351852
MET0450	39.15	0.296703		MET0446	28	0.573964		MET0446	3.42	0.573964
MET0451	24.38	0.521778		MET0447	15.22	0.443255		MET0447	2.89	0.443255
MET0453	51.04	0.280632		MET0448	33.76	0.475		MET0448	10.71	0.475
MET0456	53.42	0.330233		MET0449	24.95	0.436441		MET0449	5.47	0.436441
MET0457	19.67	0.361963		MET0450	35.5	0.296703		MET0450	12.3	0.296703
MET0458	16.43	0.43876		MET0451	19.87	0.521778		MET0451	1.68	0.521778
MET0459	16.61	0.134831		MET0453	35	0.280632		MET0453	1.05	0.280632
MET0460	36.12	0.494845		MET0456	49.83	0.330233		MET0456	40.04	0.330233
MET0461	58.99	0.415584		MET0457	15.01	0.361963		MET0457	2	0.361963
MET0462	45.54	0.470414		MET0458	11.98	0.43876		MET0458	1.59	0.43876
MET0463	50.62	0.455399		MET0459	12.08	0.134831		MET0459	2.39	0.134831
MET0464	89.28	0.371951		MET0460	29.29	0.494845		MET0460	4.11	0.494845
MET0465	18.39	0.480377		MET0461	52.68	0.415584		MET0461	11.57	0.415584
MET0466	26.76	0.376206		MET0462	40.68	0.470414		MET0462	17.15	0.470414
MET0467	34.09	0.430025		MET0463	46.65	0.455399		MET0463	15.34	0.455399
MET0468	23.25	0.22549		MET0464	85.11	0.371951		MET0464	9.72	0.371951
MET0469	42.44	0.476562		MET0465	12.2	0.480377		MET0465	0.44	0.480377
MET0470	11.03	0.235507		MET0466	23	0.376206		MET0466	5.31	0.376206
MET0471	36.59	0.557711		MET0467	30.06	0.430025		MET0467	6.66	0.430025
MET0472	63.42	0.467692		MET0468	19	0.22549		MET0468	4.18	0.22549
MET0475	17.18	0.180905		MET0469	38.28	0.476562		MET0469	16.29	0.476562
MET0476	16.04	0.156863		MET0470	7	0.235507		MET0470	0.33	0.235507
MET0477	15.36	0.199115		MET0471	31.67	0.557711		MET0471	2.16	0.557711
MET0479	18.86	0.167568		MET0472	52.2	0.467692		MET0472	2.87	0.467692
MET0480	15.39	0.205882		MET0475	12.31	0.180905		MET0475	3.47	0.180905
MET0482	27.65	0.231481		MET0476	10.63	0.156863		MET0476	1.51	0.156863
MET0483	87.89	0.446009		MET0477	10.63	0.199115		MET0477	1.58	0.199115
MET0484	17.36	0.206897		MET0479	13.33	0.167568		MET0479	1.54	0.167568
MET0485	16.58	0.237885		MET0480	11.23	0.205882		MET0480	1.77	0.205882
MET0487	57.81	0.263682		MET0481	36.9			MET0481	7.14
MET0488	16.62	0.202765		MET0482	22.61	0.231481		MET0482	6.04	0.231481
MET0489	9.86	0.126984		MET0483	72.42	0.446009		MET0483	4.16	0.446009
MET0490	18.63	0.185345		MET0484	13.19	0.206897		MET0484	1.95	0.206897
MET0494	40.11	0.222826		MET0485	12.41	0.237885		MET0485	2.82	0.237885
MET0495	20.19	0.153409		MET0487	53.89	0.263682		MET0487	9.38	0.263682
MET0497	20.75	0.137363		MET0488	10.74	0.202765		MET0488	0.56	0.202765
MET0500	30.89	0.214612		MET0489	5.91	0.126984		MET0489	0.15	0.126984
MET0501	31.3	0.256637		MET0490	13.34	0.185345		MET0490	0.44	0.185345
MET0502	89.15	0.533898		MET0494	33.7	0.222826		MET0494	20.71	0.222826
MET0503	17.59	0.192308		MET0495	13.54	0.153409		MET0495	1.72	0.153409
MET0505	36.14	0.256809		MET0497	14.42	0.137363		MET0497	3.52	0.137363
MET0506	28.4	0.222222		MET0500	24.09	0.214612		MET0500	5.1	0.214612
MET0507	11.47	0.155172		MET0501	25.68	0.256637		MET0501	9.08	0.256637
MET0508	14.34	0.167513		MET0502	70.98	0.533898		MET0502	2.69	0.533898
MET0509	20.03	0.166667		MET0503	12.78	0.192308		MET0503	1.95	0.192308
MET0510	54.74	0.293839		MET0505	31.29	0.256809		MET0505	8.75	0.256809
MET0513	31.67	0.286432		MET0506	23.57	0.222222		MET0506	5.91	0.222222
MET0514	29.69	0.226316		MET0507	7.33	0.155172		MET0507	0.97	0.155172
MET0515	11.32	0.128205		MET0508	10.23	0.167513		MET0508	1.31	0.167513
MET0516	24.07	0.1875		MET0509	14.49	0.166667		MET0509	0.44	0.166667
MET0518	57.01	0.251429		MET0510	34.22	0.293839		MET0510	1.58	0.293839
MET0519	34.56	0.142857		MET0513	26.61	0.286432		MET0513	9.5	0.286432
MET0520	33.69	0.205263		MET0514	26.78	0.226316		MET0514	6.34	0.226316
MET0521	76.67	0.347826		MET0515	7.48	0.128205		MET0515	0.3	0.128205
MET0522	46.27	0.31441		MET0516	20.66	0.1875		MET0516	5.08	0.1875
MET0523	25.67	0.264706		MET0518	35.55	0.251429		MET0518	1.93	0.251429
MET0525	45.73	0.166667		MET0519	30.51	0.142857		MET0519	9.76	0.142857
MET0526	24.37	0.348837		MET0520	29.64	0.205263		MET0520	10.55	0.205263
MET0528	25.98	0.147239		MET0521	74.79	0.347826		MET0521	10.59	0.347826
MET0529	23.57	0.147541		MET0522	44.08	0.31441		MET0522	28.51	0.31441
MET0532	16.34	0.245		MET0523	21.52	0.264706		MET0523	11.27	0.264706
MET0533	36.08	0.329949		MET0525	42.7	0.166667		MET0525	10.22	0.166667
MET0534	12.13	0.137931		MET0526	21.39	0.348837		MET0526	9.06	0.348837
MET0535	25.64	0.317391		MET0528	20.4	0.147239		MET0528	1.59	0.147239
MET0536	32.69	0.185629		MET0529	18.76	0.147541		MET0529	3.65	0.147541
MET0537	52.69	0.28		MET0532	10.26	0.245		MET0532	1.43	0.245
MET0538	26.96	0.152318		MET0533	33.16	0.329949		MET0533	7.1	0.329949
MET0539	28.65	0.158824		MET0534	8.12	0.137931		MET0534	0.63	0.137931
MET0540	34.81	0.289474		MET0535	22.37	0.317391		MET0535	4.77	0.317391
MET0541	10.72	0.113924		MET0536	28.04	0.185629		MET0536	6.86	0.185629
MET0542	32.14	0.354286		MET0537	35.69	0.28		MET0537	2.95	0.28
MET0543	29.95	0.216931		MET0538	21.56	0.152318		MET0538	5.45	0.152318
MET0544	34.96	0.183544		MET0539	23.06	0.158824		MET0539	8.02	0.158824
MET0545	28.74	0.274194		MET0540	32.67	0.289474		MET0540	5.46	0.289474
MET0546	9.85	0.0869565		MET0541	7.05	0.113924		MET0541	1.16	0.113924
MET0547	11.95	0.0875		MET0542	28.4	0.354286		MET0542	9.07	0.354286
MET0548	39.18	0.190184		MET0543	27.54	0.216931		MET0543	4.85	0.216931
MET0551	81.72	0.381818		MET0544	33.59	0.183544		MET0544	4.63	0.183544
MET0552	50.74	0.422764		MET0545	24.44	0.274194		MET0545	6.23	0.274194
MET0553	22.72	0.398438		MET0546	5.27	0.0869565		MET0546	0.14	0.0869565
MET0554	82.5	0.412791		MET0547	7.22	0.0875		MET0547	0.23	0.0875
MET0556	86.06	0.328859		MET0548	28.6	0.190184		MET0548	5.16	0.190184
MET0559	27.11	0.173913		MET0551	74.27	0.381818		MET0551	51.21	0.381818
MET0560	18.02	0.404531		MET0552	38.69	0.422764		MET0552	9.91	0.422764
MET0561	70.66	0.487069		MET0553	17.06	0.398438		MET0553	1.7	0.398438
MET0564	55.51	0.448819		MET0554	73.3	0.412791		MET0554	30.35	0.412791
MET0565	94.97	0.443636		MET0556	72.96	0.328859		MET0556	12.25	0.328859
MET0566	68.07	0.430556		MET0559	17.85	0.173913		MET0559	1.22	0.173913
MET0567	73.24	0.251852		MET0560	14.01	0.404531		MET0560	6.09	0.404531
MET0570	75.64	0.422111		MET0561	62.35	0.487069		MET0561	22.95	0.487069
MET0571	48.31	0.409836		MET0564	47.01	0.448819		MET0564	15.32	0.448819
MET0572	19.32	0.363897		MET0565	96.76	0.443636		MET0565	78.41	0.443636
MET0573	68.57	0.427451		MET0566	62.5	0.430556		MET0566	11.23	0.430556
MET0574	70.45	0.293333		MET0567	65.76	0.251852		MET0567	8.51	0.251852
MET0575	89.02	0.519481		MET0570	68.09	0.422111		MET0570	42.57	0.422111
MET0576	37	0.21327		MET0571	38.2	0.409836		MET0571	12.53	0.409836
MET0577	73.74	0.396624		MET0572	13.97	0.363897		MET0572	1.7	0.363897
MET0579	31.21	0.487844		MET0573	58.77	0.427451		MET0573	23.2	0.427451
MET0580	74.98	0.44186		MET0574	63.05	0.293333		MET0574	13.5	0.293333
MET0583	61.04	0.44152		MET0575	73.03	0.519481		MET0575	7.65	0.519481
MET0584	89.78	0.475113		MET0576	31.39	0.21327		MET0576	7.85	0.21327
MET0585	76.33	0.597015		MET0577	64.72	0.396624		MET0577	16.99	0.396624
MET0589	75.12	0.381148		MET0579	27.69	0.487844		MET0579	12.46	0.487844
MET0590	22.93	0.307692		MET0580	64.04	0.44186		MET0580	17.94	0.44186
MET0591	32.08	0.380471		MET0583	51.58	0.44152		MET0583	13.35	0.44152
MET0592	21.8	0.293436		MET0584	93.22	0.475113		MET0584	27.27	0.475113
MET0593	53.48	0.379581		MET0585	70.64	0.597015		MET0585	4.33	0.597015
MET0594	23.8	0.25		MET0589	72.78	0.381148		MET0589	68.72	0.381148
MET0595	46.87	0.33935		MET0590	18.32	0.307692		MET0590	5.37	0.307692
MET0597	87.52	0.173554		MET0591	28.16	0.380471		MET0591	17.02	0.380471
MET0598	25.86	0.435374		MET0592	17.23	0.293436		MET0592	4.31	0.293436
MET0599	32.61	0.524638		MET0593	48.98	0.379581		MET0593	10.22	0.379581
MET0600	37.63	0.388535		MET0594	18.9	0.25		MET0594	3.96	0.25
MET0601	18.14	0.113095		MET0595	42.85	0.33935		MET0595	14.31	0.33935
MET0602	28.25	0.441176		MET0597	85.36	0.173554		MET0597	29.12	0.173554
MET0603	46.16	0.425061		MET0598	21.34	0.435374		MET0598	4.63	0.435374
MET0608	54.46	0.329545		MET0599	28.86	0.524638		MET0599	14.38	0.524638
MET0609	42.09	0.37931		MET0600	32.45	0.388535		MET0600	9.94	0.388535
MET0610	43.58	0.413043		MET0601	12.78	0.113095		MET0601	3.07	0.113095
MET0611	25.78	0.173913		MET0602	21.98	0.441176		MET0602	5.17	0.441176
MET0613	34.14	0.426829		MET0603	41.29	0.425061		MET0603	3.23	0.425061
MET0614	46.87	0.327703		MET0608	51.63	0.329545		MET0608	41.72	0.329545
MET0615	67.63	0.426573		MET0609	38.23	0.37931		MET0609	12	0.37931
MET0616	60.32	0.420886		MET0610	39.53	0.413043		MET0610	20.86	0.413043
MET0617	29.72	0.43459		MET0611	20.55	0.173913		MET0611	5.36	0.173913
MET0618	37.64	0.522463		MET0613	29.71	0.426829		MET0613	6.56	0.426829
MET0620	19.86	0.242678		MET0614	42.44	0.327703		MET0614	13.47	0.327703
MET0621	34.13	0.467433		MET0615	64.17	0.426573		MET0615	24.87	0.426573
MET0622	59.67	0.437888		MET0616	56.78	0.420886		MET0616	19	0.420886
MET0624	68.58	0.477778		MET0617	25.24	0.43459		MET0617	5.46	0.43459
MET0627	76.56	0.454148		MET0618	34	0.522463		MET0618	11.53	0.522463
MET0628	54.1	0.428571		MET0620	15.35	0.242678		MET0620	2.83	0.242678
MET0629	58.44	0.514161		MET0621	28.37	0.467433		MET0621	7.38	0.467433
MET0630	67.72	0.462295		MET0622	54.49	0.437888		MET0622	8.09	0.437888
MET0631	89.25	0.380952		MET0624	63.04	0.477778		MET0624	4.87	0.477778
MET0632	53.8	0.525346		MET0627	68.43	0.454148		MET0627	46.09	0.454148
MET0633	70.09	0.431894		MET0628	45.81	0.428571		MET0628	11.39	0.428571
MET0634	78.34	0.467363		MET0629	46.8	0.514161		MET0629	9.14	0.514161
MET0635	90.76	0.409091		MET0630	60.18	0.462295		MET0630	28.79	0.462295
MET0636	48.44	0.51895		MET0631	86.61	0.380952		MET0631	41.95	0.380952
MET0637	71.21	0.568681		MET0632	49.52	0.525346		MET0632	17.56	0.525346
MET0638	74.8	0.456522		MET0633	63.7	0.431894		MET0633	27.34	0.431894
MET0639	65.74	0.444149		MET0634	72.99	0.467363		MET0634	28	0.467363
MET0640	78.78	0.561728		MET0635	84.7	0.409091		MET0635	8.5	0.409091
MET0641	92.08	0.606299		MET0636	41.28	0.51895		MET0636	8.15	0.51895
MET0642	49.28	0.540984		MET0637	67.71	0.568681		MET0637	52.81	0.568681
MET0643	86.84	0.485531		MET0638	64.82	0.456522		MET0638	4.43	0.456522
MET0646	87.68	0.5		MET0639	60.24	0.444149		MET0639	14.03	0.444149
MET0647	54.34	0.460417		MET0640	69.65	0.561728		MET0640	8.34	0.561728
MET0648	70.85	0.5		MET0641	72.06	0.606299		MET0641	3.71	0.606299
MET0649	55.88	0.470588		MET0642	40.93	0.540984		MET0642	1.9	0.540984
MET0650	85.47	0.458498		MET0643	81.98	0.485531		MET0643	23.2	0.485531
MET0651	73.38	0.510441		MET0646	76.9	0.5		MET0646	40.89	0.5
MET0652	81.23	0.442029		MET0647	47.83	0.460417		MET0647	18.15	0.460417
MET0653	80.24	0.445161		MET0648	65.57	0.5		MET0648	28.02	0.5
MET0654	91.91	0.445652		MET0649	50.93	0.470588		MET0649	17.83	0.470588
MET0655	61.22	0.583864		MET0650	82.46	0.458498		MET0650	41.67	0.458498
MET0656	79.85	0.487685		MET0651	69.47	0.510441		MET0651	25.04	0.510441
MET0657	75.75	0.398773		MET0652	76.59	0.442029		MET0652	32.79	0.442029
MET0658	82.51	0.430318		MET0653	75.66	0.445161		MET0653	31.34	0.445161
MET0659	79.26	0.574074		MET0654	87.41	0.445652		MET0654	8.05	0.445652
MET0660	92.96	0.725044		MET0655	54.96	0.583864		MET0655	15.7	0.583864
MET0661	52.82	0.532847		MET0656	77.13	0.487685		MET0656	55.9	0.487685
MET0662	86.06	0.438438		MET0657	71.14	0.398773		MET0657	25.61	0.398773
MET0665	37.18	0.160714		MET0658	79.84	0.430318		MET0658	22.37	0.430318
MET0666	28.03	0.182432		MET0659	70.63	0.574074		MET0659	4.88	0.574074
MET0667	10.98	0.151515		MET0660	74.26	0.725044		MET0660	3.96	0.725044
MET0668	45.86	0.235897		MET0661	45.03	0.532847		MET0661	1.46	0.532847
MET0669	41.76	0.183246		MET0662	81.62	0.438438		MET0662	15.7	0.438438
MET0670	17.99	0.130178		MET0665	34.3	0.160714		MET0665	31.11	0.160714
MET0671	34.44	0.159341		MET0666	24.58	0.182432		MET0666	13.76	0.182432
MET0672	34.93	0.195876		MET0667	7.5	0.151515		MET0667	1.75	0.151515
MET0673	58.47	0.26943		MET0668	43.06	0.235897		MET0668	32.81	0.235897
MET0674	31.54	0.181818		MET0669	36.96	0.183246		MET0669	12.26	0.183246
MET0675	46.79	0.230303		MET0670	14.15	0.130178		MET0670	3.76	0.130178
MET0676	68.2	0.2		MET0671	29.92	0.159341		MET0671	11.63	0.159341
MET0677	29.42	0.113095		MET0672	30.86	0.195876		MET0672	11.02	0.195876
MET0678	11.06	0.106918		MET0673	55.05	0.26943		MET0673	10.07	0.26943
MET0679	19.19	0.127072		MET0674	28.31	0.181818		MET0674	21.84	0.181818
MET0680	15.68	0.109091		MET0675	39.2	0.230303		MET0675	27.18	0.230303
MET0681	24.29	0.137566		MET0676	64.72	0.2		MET0676	20.19	0.2
MET0684	32.77	0.322581		MET0677	24.9	0.113095		MET0677	6.74	0.113095
MET0685	24.99	0.4		MET0678	7.05	0.106918		MET0678	0.97	0.106918
MET0686	16.25	0.454412		MET0679	14.09	0.127072		MET0679	2.28	0.127072
MET0687	27.59	0.368078		MET0680	10.86	0.109091		MET0680	0.49	0.109091
MET0688	46.36	0.296167		MET0681	17.45	0.137566		MET0681	0.57	0.137566
MET0689	24.52	0.5		MET0684	29.45	0.322581		MET0684	22.73	0.322581
MET0690	50.27	0.443478		MET0685	21.15	0.4		MET0685	9.84	0.4
MET0691	40.8	0.493955		MET0686	12.17	0.454412		MET0686	1.84	0.454412
MET0692	75.24	0.269406		MET0687	23.96	0.368078		MET0687	12.17	0.368078
MET0693	19.29	0.469352		MET0688	42.43	0.296167		MET0688	15.55	0.296167
MET0694	42.03	0.556657		MET0689	20.07	0.5		MET0689	2.47	0.5
MET0695	28.16	0.543923		MET0690	46.38	0.443478		MET0690	14.1	0.443478
MET0696	46.88	0.479789		MET0691	36.36	0.493955		MET0691	11.87	0.493955
MET0697	24.53	0.566099		MET0692	71.91	0.269406		MET0692	11.71	0.269406
MET0698	14.17	0.50416		MET0693	15.55	0.469352		MET0693	3.98	0.469352
MET0699	38.49	0.539683		MET0694	36.56	0.556657		MET0694	16.19	0.556657
MET0700	55.79	0.506796		MET0695	23.89	0.543923		MET0695	4.32	0.543923
MET0703	61.97	0.321244		MET0696	42.88	0.479789		MET0696	13.57	0.479789
MET0704	18.05	0.25		MET0697	19.74	0.566099		MET0697	0.82	0.566099
MET0705	13.34	0.221719		MET0698	9.78	0.50416		MET0698	0.34	0.50416
MET0706	33.8	0.219653		MET0699	34.39	0.539683		MET0699	1.83	0.539683
MET0707	59.74	0.366438		MET0700	50.54	0.506796		MET0700	5.55	0.506796
MET0708	42.88	0.236842		MET0703	54.78	0.321244		MET0703	35.64	0.321244
MET0709	24.33	0.215385		MET0704	13.04	0.25		MET0704	1.3	0.25
MET0710	46.38	0.476773		MET0705	9.07	0.221719		MET0705	1.34	0.221719
MET0711	87.25	0.354839		MET0706	23.42	0.219653		MET0706	2.7	0.219653
MET0712	21.57	0.385749		MET0707	49.15	0.366438		MET0707	10.13	0.366438
MET0713	38.37	0.491713		MET0708	27.37	0.236842		MET0708	2.01	0.236842
MET0714	61.59	0.37037		MET0709	17.96	0.215385		MET0709	2.43	0.215385
MET0715	21.88	0.248804		MET0710	40.42	0.476773		MET0710	11.93	0.476773
MET0716	70.64	0.369748		MET0711	84.42	0.354839		MET0711	13.11	0.354839
MET0717	21.69	0.183168		MET0712	16.53	0.385749		MET0712	2.58	0.385749
MET0718	55.27	0.412281		MET0713	32.53	0.491713		MET0713	10.76	0.491713
MET0719	74.66	0.484536		MET0714	54.78	0.37037		MET0714	12.63	0.37037
MET0722	84.37	0.487671		MET0715	16.5	0.248804		MET0715	1.76	0.248804
MET0723	28.09	0.511364		MET0716	49.66	0.369748		MET0716	3.02	0.369748
MET0724	26.08	0.463787		MET0717	16.6	0.183168		MET0717	5.92	0.183168
MET0725	41.6	0.442857		MET0718	44.87	0.412281		MET0718	4.27	0.412281
MET0726	62.65	0.456716		MET0719	58.87	0.484536		MET0719	2.82	0.484536
MET0727	72.59	0.516393		MET0722	79.8	0.487671		MET0722	66.63	0.487671
MET0728	32.06	0.407895		MET0723	23.52	0.511364		MET0723	2.9	0.511364
MET0729	54.6	0.507246		MET0724	21.57	0.463787		MET0724	4.37	0.463787
MET0730	85.46	0.381877		MET0725	32.37	0.442857		MET0725	4.92	0.442857
MET0731	24.91	0.550437		MET0726	54.47	0.456716		MET0726	14.71	0.456716
MET0732	32.34	0.433538		MET0727	52.09	0.516393		MET0727	4.91	0.516393
MET0733	46.69	0.463869		MET0728	26.56	0.407895		MET0728	5.92	0.407895
MET0734	69.92	0.516461		MET0729	49.12	0.507246		MET0729	13.33	0.507246
MET0735	75.32	0.52809		MET0730	82.87	0.381877		MET0730	12.05	0.381877
MET0736	39.21	0.570766		MET0731	20.08	0.550437		MET0731	3.11	0.550437
MET0737	33.57	0.526316		MET0732	27.13	0.433538		MET0732	11.09	0.433538
MET0738	82.47	0.518868		MET0733	42.06	0.463869		MET0733	7.71	0.463869
MET0742	21.27	0.251029		MET0734	64.2	0.516461		MET0734	11.29	0.516461
MET0743	13.83	0.201835		MET0735	60.52	0.52809		MET0735	8.52	0.52809
MET0744	31.38	0.295082		MET0736	32.71	0.570766		MET0736	9.91	0.570766
MET0745	41.85	0.34471		MET0737	28.37	0.526316		MET0737	2.52	0.526316
MET0746	10.55	0.165829		MET0738	68.96	0.518868		MET0738	3.73	0.518868
MET0747	35.72	0.178378		MET0742	17.71	0.251029		MET0742	5.32	0.251029
MET0748	43.27	0.287356		MET0743	9.92	0.201835		MET0743	2.22	0.201835
MET0749	91.31	0.597419		MET0744	27.72	0.295082		MET0744	18.15	0.295082
MET0750	18.86	0.373494		MET0745	36.89	0.34471		MET0745	6.33	0.34471
MET0751	34.64	0.344615		MET0746	6.69	0.165829		MET0746	0.37	0.165829
MET0752	46.52	0.278226		MET0747	31.33	0.178378		MET0747	11.57	0.178378
MET0753	50.37	0.347826		MET0748	39.37	0.287356		MET0748	19.24	0.287356
MET0754	32.86	0.309804		MET0749	85.77	0.597419		MET0749	6.24	0.597419
MET0755	19.67	0.117241		MET0750	15.01	0.373494		MET0750	4.32	0.373494
MET0756	15.56	0.209302		MET0751	31.33	0.344615		MET0751	18.58	0.344615
MET0757	59.58	0.357843		MET0752	42.53	0.278226		MET0752	19.93	0.278226
MET0760	58.92	0.41779		MET0753	47.31	0.347826		MET0753	21.78	0.347826
MET0761	31.57	0.423256		MET0754	23.63	0.309804		MET0754	7.66	0.309804
MET0762	17.81	0.514029		MET0755	14.75	0.117241		MET0755	4.89	0.117241
MET0763	30.5	0.276498		MET0756	10.65	0.209302		MET0756	0.44	0.209302
MET0764	45.74	0.389189		MET0757	49.99	0.357843		MET0757	1.62	0.357843
MET0765	21.29	0.475214		MET0760	54.47	0.41779		MET0760	40.96	0.41779
MET0766	56.06	0.338028		MET0761	27.19	0.423256		MET0761	9.69	0.423256
MET0767	46.54	0.452747		MET0762	13.72	0.514029		MET0762	2.56	0.514029
MET0768	88.89	0.408451		MET0763	27.04	0.276498		MET0763	17.74	0.276498
MET0769	27.09	0.556747		MET0764	40.91	0.389189		MET0764	8.66	0.389189
MET0770	64.59	0.468586		MET0765	17.12	0.475214		MET0765	2.32	0.475214
MET0771	63.67	0.344937		MET0766	52.25	0.338028		MET0766	20.89	0.338028
MET0772	45.4	0.446089		MET0767	42.16	0.452747		MET0767	14.47	0.452747
MET0773	33.86	0.521333		MET0768	82.74	0.408451		MET0768	4.55	0.408451
MET0774	18.07	0.433083		MET0769	23.24	0.556747		MET0769	6.42	0.556747
MET0775	28.62	0.389864		MET0770	61.72	0.468586		MET0770	25.26	0.468586
MET0776	76.25	0.512535		MET0771	60.8	0.344937		MET0771	22.19	0.344937
MET0779	29.33	0.18552		MET0772	41.5	0.446089		MET0772	11.12	0.446089
MET0780	61.28	0.355556		MET0773	26.27	0.521333		MET0773	3.15	0.521333
MET0781	24.5	0.586143		MET0774	13.19	0.433083		MET0774	1.24	0.433083
MET0782	49.29	0.408638		MET0775	22.73	0.389864		MET0775	1.45	0.389864
MET0783	34.1	0.580905		MET0776	72.12	0.512535		MET0776	13.32	0.512535
MET0784	30.35	0.547653		MET0779	25.45	0.18552		MET0779	6.94	0.18552
MET0785	64.48	0.334975		MET0780	53.58	0.355556		MET0780	4.45	0.355556
MET0786	72.83	0.449462		MET0781	20.22	0.586143		MET0781	8.23	0.586143
MET0787	23.47	0.380577		MET0782	44.63	0.408638		MET0782	10.77	0.408638
MET0788	60.5	0.271605		MET0783	29.63	0.580905		MET0783	4.2	0.580905
MET0789	76.74	0.334884		MET0784	26.26	0.547653		MET0784	15	0.547653
MET0790	69.45	0.362637		MET0785	60.7	0.334975		MET0785	9.65	0.334975
MET0791	41.12	0.272		MET0786	71.01	0.449462		MET0786	27.92	0.449462
MET0792	61.88	0.429688		MET0787	18.93	0.380577		MET0787	2.2	0.380577
MET0793	42.68	0.463087		MET0788	52.07	0.271605		MET0788	9.43	0.271605
MET0794	46.57	0.222826		MET0789	71.31	0.334884		MET0789	26.7	0.334884
MET0795	56.32	0.225806		MET0790	64.28	0.362637		MET0790	30.67	0.362637
MET0796	46.86	0.431755		MET0791	34.47	0.272		MET0791	7.16	0.272
MET0797	23.95	0.436541		MET0792	55.22	0.429688		MET0792	15.61	0.429688
MET0798	46.77	0.467412		MET0793	29.91	0.463087		MET0793	2.18	0.463087
MET0799	25.32	0.246862		MET0794	40.82	0.222826		MET0794	9.12	0.222826
MET0800	32.82	0.393048		MET0795	50.01	0.225806		MET0795	13.27	0.225806
MET0801	26.56	0.491803		MET0796	43.06	0.431755		MET0796	13.91	0.431755
				MET0797	18.69	0.436541		MET0797	0.7	0.436541
				MET0798	39.81	0.467412		MET0798	1.89	0.467412
				MET0799	21.19	0.246862		MET0799	3.74	0.246862
				MET0800	28.25	0.393048		MET0800	7.53	0.393048
				MET0801	20.97	0.491803		MET0801	2.31	0.491803

## Sheet: Figure 1E
group	sample	genome	coverage	iRep	GRiD_unrefined	GRiD_unx04	GRiD_un02	iRep04	iRep02
Parcubacteria (OD1)	SRR3309325	GCA_000989265.1_ASM98926v1_genomic.fna	21.12	1.21	1.03	1.24	1.24	2.8222	4.56138
Parcubacteria (OD1)	SRR3309326	GCA_000989265.1_ASM98926v1_genomic.fna	5.7	1.43	1.11	1.23	1.24	2.5592	3.75352
Parcubacteria (OD1)	SRR3309327	GCA_000989265.1_ASM98926v1_genomic.fna	20.09	1.19	1.03	1.04	1.18	2.47913	4.09005
Parcubacteria (OD1)	SRR3309375	GCA_000989265.1_ASM98926v1_genomic.fna	10.93	1.29	1.04	1.02	1.17	2.65299	4.40334
Microgenomates (OP11)	SRR3309327	GCA_000989305.1_ASM98930v1_genomic.fna	8.32	1.39	1.05	1.21	1.24	2.5347	3.47131
Parcubacteria (OD1)	SRR3309325	GCA_000989515.1_ASM98951v1_genomic.fna	38.22	1.14	1.04	1.11	1.13	2.30626	3.58101
Parcubacteria (OD1)	SRR3309326	GCA_000989515.1_ASM98951v1_genomic.fna	71.12	1.12	1.01	1.2	1.18	2.28193	3.20352
Parcubacteria (OD1)	SRR3309327	GCA_000989515.1_ASM98951v1_genomic.fna	24.25	1.22	1.02	1.21	1.28	2.29124	3.19816
Parcubacteria (OD1)	SRR3309375	GCA_000989515.1_ASM98951v1_genomic.fna	124.05	1.1	1.03	1.22	1.4	2.39832	3.59763
Microgenomates (OP11)	SRR3308881	GCA_000989845.1_ASM98984v1_genomic.fna	26.05	1.17	1.06	1.21	1.62	2.41716	3.33086
CPR3	SRR3309325	GCA_000990575.1_ASM99057v1_genomic.fna	6.14	1.35	1.05	1.17	1.26	2.48235	3.43748
CPR3	SRR3309375	GCA_000990575.1_ASM99057v1_genomic.fna	16.64	1.19	1.04	1.15	1.16	2.32058	3.41615
Microgenomates (OP11)	SRR3309152	GCA_000991135.1_ASM99113v1_genomic.fna	11.91	1.29	1.05	1.3	1.53	2.31749	3.53786
Microgenomates (OP11)	SRR3308881	GCA_000991535.1_ASM99153v1_genomic.fna	20.91	1.26	1.11	1.18	1.32	2.35943	3.01938
Parcubacteria (OD1)	SRR3308740	GCA_000991735.1_ASM99173v1_genomic.fna	8.62	1.3	1.01	1.21	1.52	2.4843	3.79758
Parcubacteria (OD1)	SRR3309137	GCA_000991735.1_ASM99173v1_genomic.fna	8.03	1.31	1.2	1.26	1.31	2.53182	3.70015
Parcubacteria (OD1)	SRR3309152	GCA_000992505.1_ASM99250v1_genomic.fna	15.02	1.31	1.1	1.52	1.22	2.72248	4.34275
Parcubacteria (OD1)	SRR3309375	GCA_000992505.1_ASM99250v1_genomic.fna	5.26	1.51	1.04	1.19	1.55	2.71729	3.93892
Parcubacteria (OD1)	SRR3308675	GCA_000993455.1_ASM99345v1_genomic.fna	6.7	1.41	1.03	1.55	1.6	3.18153	4.81424
Parcubacteria (OD1)	SRR3308740	GCA_000993455.1_ASM99345v1_genomic.fna	15.14	1.3	1.03	1.59	2.1	2.80661	3.84983
Parcubacteria (OD1)	SRR3308881	GCA_000993455.1_ASM99345v1_genomic.fna	86.79	1.18	1.03	1.47	1.64	2.80921	4.0131
Parcubacteria (OD1)	SRR3309137	GCA_000993455.1_ASM99345v1_genomic.fna	10.04	1.37	1.04	1.57	1.8	2.74806	3.61134
Parcubacteria (OD1)	SRR3309152	GCA_000993455.1_ASM99345v1_genomic.fna	41.03	1.19	1.06	1.26	1.37	2.52141	3.62649
Parcubacteria (OD1)	SRR3309324	GCA_000993455.1_ASM99345v1_genomic.fna	9.67	1.35	1.07	1.33	1.34	2.48657	3.67317
Parcubacteria (OD1)	SRR3309326	GCA_000993455.1_ASM99345v1_genomic.fna	6.37	1.43	1.09	1.28	1.45	2.87124	3.92614
CPR2	SRR3309152	GCA_000995065.1_ASM99506v1_genomic.fna	33.35	1.14	1.06	1.17	1.18	2.41504	3.33442
CPR2	SRR3309241	GCA_000995065.1_ASM99506v1_genomic.fna	5.93	1.34	1.07	1.07	1.24	2.41991	3.71124
CPR2	SRR3309324	GCA_000995065.1_ASM99506v1_genomic.fna	6.85	1.32	1.05	1.14	1.12	2.26111	3.31661
Microgenomates (OP11)	SRR3308675	GCA_000995185.1_ASM99518v1_genomic.fna	9.19	1.36	1.03	1.5	1.26	2.6054	3.64632
Parcubacteria (OD1)	SRR3309152	GCA_000996105.1_ASM99610v1_genomic.fna	16.44	1.29	1.04	1.14	1.31	2.59511	4.51318
Parcubacteria (OD1)	SRR3308740	GCA_000996185.1_ASM99618v1_genomic.fna	6.44	1.41	1.07	1.14	1.21	3.58314	5.97671
Parcubacteria (OD1)	SRR3309137	GCA_000996185.1_ASM99618v1_genomic.fna	10.46	1.39	1.09	1.76	1.78	3.01291	4.94009
Parcubacteria (OD1)	SRR3309152	GCA_000996185.1_ASM99618v1_genomic.fna	8.84	1.38	1.51	1.54	1.31	5.73895	6.28445
Parcubacteria (OD1)	SRR3309241	GCA_000996185.1_ASM99618v1_genomic.fna	7.71	1.52	1.1	1.22	1.09	2.85894	4.22688
Parcubacteria (OD1)	SRR3309327	GCA_000996185.1_ASM99618v1_genomic.fna	17.19	1.27	1.05	1.23	1.23	2.7938	3.86436
Parcubacteria (OD1)	SRR3308881	GCA_000996445.1_ASM99644v1_genomic.fna	8.57	1.38	1.07	1.28	1.66	2.77131	3.82735
Microgenomates (OP11)	SRR3308740	GCA_000996555.1_ASM99655v1_genomic.fna	19.5	1.2	1.17	1.12	1.24	2.50196	3.6098
Microgenomates (OP11)	SRR3309137	GCA_000996555.1_ASM99655v1_genomic.fna	7.81	1.31	1.08	1.15	1.16	2.49419	3.53633
Parcubacteria (OD1)	SRR3308881	GCA_000996575.1_ASM99657v1_genomic.fna	11.4	1.38	1.19	1.56	1.69	2.66217	4.85441
Parcubacteria (OD1)	SRR3309375	GCA_000996765.1_ASM99676v1_genomic.fna	398.7	1.09	1.03	1.37	1.69	2.33108	3.23837
Microgenomates (OP11)	SRR3308741	GCA_000998275.1_ASM99827v1_genomic.fna	9.17	1.4	1.08	1.27	1.59	2.59344	3.58824
Microgenomates (OP11)	SRR3309152	GCA_000998275.1_ASM99827v1_genomic.fna	62.12	1.32	1.06	1.28	1.24	2.2756	3.1697
Parcubacteria (OD1)	SRR3308740	GCA_000998425.1_ASM99842v1_genomic.fna	25.96	1.27	1.08	1.24	1.49	2.43144	3.54411
Parcubacteria (OD1)	SRR3309137	GCA_000998425.1_ASM99842v1_genomic.fna	9.67	1.42	1.12	1.34	1.55	2.58975	3.30316
Microgenomates (OP11)	SRR3308740	GCA_000998825.1_ASM99882v1_genomic.fna	13.69	1.25	1.1	1.54	1.35	2.59151	3.82165
Parcubacteria (OD1)	SRR3309137	GCA_000999085.1_ASM99908v1_genomic.fna	6.2	1.44	1.21	1.52	1.59	3.14202	4.1226
Parcubacteria (OD1)	SRR3308675	GCA_000999325.1_ASM99932v1_genomic.fna	156.97	1.1	1.05	1.31	1.36	2.51435	3.57326
Parcubacteria (OD1)	SRR3308740	GCA_000999325.1_ASM99932v1_genomic.fna	97.04	1.12	1.04	1.3	1.33	2.35716	3.7148
Parcubacteria (OD1)	SRR3308881	GCA_000999325.1_ASM99932v1_genomic.fna	54.27	1.12	1.02	1.22	1.37	2.45644	3.47127
Parcubacteria (OD1)	SRR3309137	GCA_000999325.1_ASM99932v1_genomic.fna	52.55	1.16	1.01	1.24	1.34	2.37133	3.91767
Parcubacteria (OD1)	SRR3309152	GCA_000999325.1_ASM99932v1_genomic.fna	24.68	1.16	1.04	1.03	1.13	2.39238	3.49019
Parcubacteria (OD1)	SRR3309241	GCA_000999325.1_ASM99932v1_genomic.fna	14.18	1.28	1.05	1.18	1.32	2.54875	3.67368
Parcubacteria (OD1)	SRR3309324	GCA_000999325.1_ASM99932v1_genomic.fna	6.18	1.4	1.05	1.1	1.26	2.42013	3.48254
Parcubacteria (OD1)	SRR3309325	GCA_000999325.1_ASM99932v1_genomic.fna	5.5	1.39	1.06	1.12	1.07	2.6028	3.61191
Parcubacteria (OD1)	SRR3309327	GCA_000999325.1_ASM99932v1_genomic.fna	6.87	1.35	1.02	1.2	1.22	2.35157	3.57828
Parcubacteria (OD1)	SRR3309375	GCA_000999325.1_ASM99932v1_genomic.fna	20.65	1.19	1.04	1.04	1.13	2.33649	3.08784
Microgenomates (OP11)	SRR3308675	GCA_001000385.1_ASM100038v1_genomic.fna	20.08	1.32	1.07	1.47	1.98	2.59231	3.86453
Parcubacteria (OD1)	SRR3309325	GCA_001000675.1_ASM100067v1_genomic.fna	12.24	1.29	1.04	1.29	1.13	2.30714	3.4594
Parcubacteria (OD1)	SRR3309326	GCA_001001525.1_ASM100152v1_genomic.fna	5.32	1.4	1.04	1.14	1.2	2.57914	3.71261
Parcubacteria (OD1)	SRR3309375	GCA_001001525.1_ASM100152v1_genomic.fna	8.72	1.3	1.04	1.08	1.1	2.55435	3.66988
Parcubacteria (OD1)	SRR3308740	GCA_001002005.1_ASM100200v1_genomic.fna	11.67	1.38	1.05	1.38	1.49	2.54992	4.16411
Microgenomates (OP11)	SRR3308675	GCA_001002135.1_ASM100213v1_genomic.fna	9.52	1.3	1.04	1.1	1.37	2.44424	3.39492
Microgenomates (OP11)	SRR3309137	GCA_001002135.1_ASM100213v1_genomic.fna	6.02	1.39	1.06	1.14	1.1	2.52082	3.92448
Microgenomates (OP11)	SRR3308675	GCA_001002285.1_ASM100228v1_genomic.fna	12.32	1.25	1.04	1.18	1.2	2.75438	4.16424
Microgenomates (OP11)	SRR3308740	GCA_001002285.1_ASM100228v1_genomic.fna	22.52	1.19	1.12	1.2	1.23	2.37848	3.60502
Microgenomates (OP11)	SRR3308675	GCA_001002525.1_ASM100252v1_genomic.fna	20.71	1.22	1.06	1.24	1.12	2.31208	3.36023
Microgenomates (OP11)	SRR3309137	GCA_001002525.1_ASM100252v1_genomic.fna	21.65	1.22	1.05	1.34	1.2	2.56993	3.56913
Parcubacteria (OD1)	SRR3309326	GCA_001002925.1_ASM100292v1_genomic.fna	6.7	1.46	1.05	1.43	1.46	2.63004	3.16645
Parcubacteria (OD1)	SRR3308675	GCA_001003785.1_ASM100378v1_genomic.fna	25.69	1.21	1.05	1.11	1.17	2.47479	3.55953
Parcubacteria (OD1)	SRR3308740	GCA_001003785.1_ASM100378v1_genomic.fna	15.68	1.23	1.07	1.24	1.48	2.40727	3.43686
Parcubacteria (OD1)	SRR3308881	GCA_001003785.1_ASM100378v1_genomic.fna	8.64	1.32	1.07	1.18	1.11	2.76423	4.21203
Parcubacteria (OD1)	SRR3309137	GCA_001003785.1_ASM100378v1_genomic.fna	10.04	1.3	1.04	1.2	1.26	2.50731	3.62509
Parcubacteria (OD1)	SRR3308675	GCA_001004035.1_ASM100403v1_genomic.fna	9.26	1.32	1.08	1.27	1.42	2.62284	4.10455
Parcubacteria (OD1)	SRR3309137	GCA_001004035.1_ASM100403v1_genomic.fna	6.56	1.43	1.07	1.2	1.12	2.46437	3.60581
Parcubacteria (OD1)	SRR3308675	GCA_001004355.1_ASM100435v1_genomic.fna	70.84	1.2	1.03	1.32	1.33	2.44901	3.31821
Parcubacteria (OD1)	SRR3308740	GCA_001004355.1_ASM100435v1_genomic.fna	52.87	1.23	1.07	1.58	1.64	2.34664	3.23296
Parcubacteria (OD1)	SRR3308675	GCA_001004665.1_ASM100466v1_genomic.fna	9.25	1.34	1.04	1.1	1.32	2.63624	3.94372
Parcubacteria (OD1)	SRR3308740	GCA_001004665.1_ASM100466v1_genomic.fna	9.7	1.34	1.06	1.39	1.48	3.06199	4.4253
Parcubacteria (OD1)	SRR3309137	GCA_001004665.1_ASM100466v1_genomic.fna	5.04	1.4	1.04	1.28	1.58	2.69934	3.85297
Parcubacteria (OD1)	SRR3309324	GCA_000991735.1_ASM99173v1_genomic.fna	12.95	1.27	1.08	1.24	1.52	2.60485	3.49137
CPR2	SRR3309137	GCA_000995065.1_ASM99506v1_genomic.fna	43.43	1.13	1.04	1.16	1.21	2.52775	3.41393
Parcubacteria (OD1)	SRR3308881	GCA_000996025.1_ASM99602v1_genomic.fna	12.38	1.36	1.13	1.51	1.8	2.84414	4.35577
Microgenomates (OP11)	SRR3308675	GCA_000996555.1_ASM99655v1_genomic.fna	55.89	1.13	1.05	1.2	1.28	2.25498	3.43409
Parcubacteria (OD1)	SRR3308881	GCA_000996765.1_ASM99676v1_genomic.fna	203.1	1.1	1.04	1.36	1.67	2.31015	3.60538
Microgenomates (OP11)	SRR3309375	GCA_000998275.1_ASM99827v1_genomic.fna	42.68	1.24	1.07	1.26	1.23	2.29418	3.45697
Parcubacteria (OD1)	SRR3308881	GCA_000998425.1_ASM99842v1_genomic.fna	36.93	1.61	1.1	1.26	1.61	2.42567	3.3955
Parcubacteria (OD1)	SRR3309326	GCA_000999325.1_ASM99932v1_genomic.fna	18.61	1.2	1.07	1.15	1.38	2.31587	3.12102
Parcubacteria (OD1)	SRR3309137	GCA_001001525.1_ASM100152v1_genomic.fna	16.56	1.22	1.06	1.16	1.08	2.45782	3.33119
Parcubacteria (OD1)	SRR3308881	GCA_001002485.1_ASM100248v1_genomic.fna	12.51	1.4	1.15	1.32	1.43	2.66708	3.84568
Microgenomates (OP11)	SRR3309326	GCA_000989305.1_ASM98930v1_genomic.fna	30.06	1.3	1.07	1.26	1.53	2.29456	3.68518
Parcubacteria (OD1)	SRR3308675	GCA_000990645.1_ASM99064v1_genomic.fna	13.96	1.27	1.1	1.46	1.83	2.7752	4.05634
Parcubacteria (OD1)	SRR3308740	GCA_000990645.1_ASM99064v1_genomic.fna	25.49	1.2	1.1	1.38	1.61	2.34635	3.49835
Parcubacteria (OD1)	SRR3308881	GCA_000990645.1_ASM99064v1_genomic.fna	72.05	1.15	1.08	1.48	1.81	2.49302	3.89315
Microgenomates (OP11)	SRR3308740	GCA_000991135.1_ASM99113v1_genomic.fna	7.54	1.32	1.09	1.22	1.27	2.36435	3.40757
Parcubacteria (OD1)	SRR3309137	GCA_000992505.1_ASM99250v1_genomic.fna	12.38	1.29	1.08	1.35	1.47	2.39678	3.21065
Parcubacteria (OD1)	SRR3309324	GCA_000992505.1_ASM99250v1_genomic.fna	10.11	1.37	1.1	1.33	1.74	2.46604	3.87362
Parcubacteria (OD1)	SRR3309152	GCA_000992575.2_ASM99257v2_genomic.fna	32.29	1.2	1.07	1.23	1.35	2.42544	3.82067
Parcubacteria (OD1)	SRR3309325	GCA_000992575.2_ASM99257v2_genomic.fna	232.05	1.09	1.06	1.32	1.4	2.32578	3.34992
Parcubacteria (OD1)	SRR3309375	GCA_000992575.2_ASM99257v2_genomic.fna	1097.14	1.07	1.04	1.2	1.3	2.39071	3.53128
Parcubacteria (OD1)	SRR3309375	GCA_000996355.1_ASM99635v1_genomic.fna	17.15	1.28	1.09	1.25	1.86	2.67933	4.1193
Parcubacteria (OD1)	SRR3309152	GCA_000998425.1_ASM99842v1_genomic.fna	17.91	1.32	1.08	1.39	1.49	2.47857	3.76317
Microgenomates (OP11)	SRR3309326	GCA_001000385.1_ASM100038v1_genomic.fna	5.32	1.48	1.14	1.53	1.89	2.37856	3.75743
Microgenomates (OP11)	SRR3309137	GCA_001002285.1_ASM100228v1_genomic.fna	14.8	1.24	1.08	1.15	1.29	2.2715	3.61618
Parcubacteria (OD1)	SRR3308881	GCA_001004355.1_ASM100435v1_genomic.fna	54.51	1.25	1.07	1.51	1.28	2.32142	2.96249
Peregrinibacteria (PER)	SRR3309152	GCA_000989635.1_ASM98963v1_genomic.fna	12.31	1.29	1.1	1.3	1.38	2.60193	3.64966
Microgenomates (OP11)	SRR3309137	GCA_000991135.1_ASM99113v1_genomic.fna	10.94	1.28	1.11	1.24	1.45	2.46968	3.70588
Parcubacteria (OD1)	SRR3309327	GCA_000991735.1_ASM99173v1_genomic.fna	62.45	1.13	1.07	1.22	1.55	2.3192	3.62499
Microgenomates (OP11)	SRR3308675	GCA_000993085.1_ASM99308v1_genomic.fna	10.34	1.3	1.09	1.38	1.27	2.64104	3.61709
Microgenomates (OP11)	SRR3308675	GCA_000993685.1_ASM99368v1_genomic.fna	18.46	1.29	1.07	1.42	1.52	2.36096	3.18529
Microgenomates (OP11)	SRR3309137	GCA_000993685.1_ASM99368v1_genomic.fna	6.18	1.37	1.11	1.4	1.45	2.58722	3.84852
Parcubacteria (OD1)	SRR3309152	GCA_000993875.1_ASM99387v1_genomic.fna	26.45	1.23	1.19	1.51	1.61	3.01732	4.08436
Microgenomates (OP11)	SRR3309137	GCA_000995305.1_ASM99530v1_genomic.fna	5.33	1.57	1.18	1.54	1.75	2.51514	3.17342
Parcubacteria (OD1)	SRR3309375	GCA_000996025.1_ASM99602v1_genomic.fna	6.85	1.44	1.16	1.49	1.72	2.47268	3.44728
Parcubacteria (OD1)	SRR3308741	GCA_000996765.1_ASM99676v1_genomic.fna	31.33	1.18	1.07	1.62	1.62	2.37044	3.39613
Parcubacteria (OD1)	SRR3309152	GCA_000996765.1_ASM99676v1_genomic.fna	411.65	1.09	1.06	1.56	1.5	2.45816	3.62777
Parcubacteria (OD1)	SRR3309326	GCA_000996765.1_ASM99676v1_genomic.fna	10.69	1.27	1.08	1.37	1.63	2.47709	3.51542
Parcubacteria (OD1)	SRR3309152	GCA_001001525.1_ASM100152v1_genomic.fna	12.78	1.23	1.13	1.22	1.17	2.77503	3.94502
Parcubacteria (OD1)	SRR3309375	GCA_001002765.1_ASM100276v1_genomic.fna	192.72	1.12	1.08	1.27	1.47	2.51118	3.73629
Parcubacteria (OD1)	SRR3309137	GCA_001004355.1_ASM100435v1_genomic.fna	27.81	1.25	1.1	1.27	1.45	2.37661	3.28411
Parcubacteria (OD1)	SRR3309152	GCA_001004355.1_ASM100435v1_genomic.fna	22.41	1.29	1.11	1.43	1.4	2.18019	3.4827
Parcubacteria (OD1)	SRR3309375	GCA_001004355.1_ASM100435v1_genomic.fna	9.63	1.31	1.11	1.5	1.81	2.428	3.71774
Microgenomates (OP11)	SRR3309375	GCA_000989305.1_ASM98930v1_genomic.fna	17.97	1.36	1.12	1.18	1.49	2.28862	3.76263
Microgenomates (OP11)	SRR3309152	GCA_000989845.1_ASM98984v1_genomic.fna	19.35	1.19	1.09	1.31	1.63	2.34677	3.65891
Parcubacteria (OD1)	SRR3309152	GCA_000990645.1_ASM99064v1_genomic.fna	30.36	1.18	1.11	1.62	1.61	2.67211	3.7591
Parcubacteria (OD1)	SRR3309152	GCA_000991735.1_ASM99173v1_genomic.fna	8.41	1.47	1.12	1.41	1.38	2.87872	4.64809
Parcubacteria (OD1)	SRR3309324	GCA_000992575.2_ASM99257v2_genomic.fna	38.19	1.22	1.1	1.32	1.41	2.36854	3.65716
Microgenomates (OP11)	SRR3308740	GCA_000993085.1_ASM99308v1_genomic.fna	11.11	1.27	1.14	1.31	1.74	2.53475	3.95301
Parcubacteria (OD1)	SRR3309325	GCA_000993455.1_ASM99345v1_genomic.fna	9.13	1.31	1.14	1.44	1.62	2.72581	4.1969
Microgenomates (OP11)	SRR3308740	GCA_000995045.1_ASM99504v1_genomic.fna	6.06	1.43	1.13	1.28	1.28	2.85365	3.84222
Microgenomates (OP11)	SRR3309137	GCA_000995185.1_ASM99518v1_genomic.fna	8.8	1.41	1.16	1.27	1.25	2.84309	4.24723
Parcubacteria (OD1)	SRR3309152	GCA_000996025.1_ASM99602v1_genomic.fna	5.89	1.37	1.32	1.51	1.68	3.49251	4.45839
Parcubacteria (OD1)	SRR3308881	GCA_000996105.1_ASM99610v1_genomic.fna	28.06	1.2	1.1	1.13	1.28	2.54872	3.77506
Parcubacteria (OD1)	SRR3309324	GCA_000996765.1_ASM99676v1_genomic.fna	110.31	1.14	1.08	1.5	1.71	2.27326	3.60718
Parcubacteria (OD1)	SRR3309325	GCA_000996765.1_ASM99676v1_genomic.fna	1088.3	1.08	1.07	1.4	1.44	2.29015	3.40629
Microgenomates (OP11)	SRR3308881	GCA_000998825.1_ASM99882v1_genomic.fna	13.64	1.29	1.14	1.37	1.51	2.66991	3.7958
Microgenomates (OP11)	SRR3309137	GCA_000998825.1_ASM99882v1_genomic.fna	8.3	1.34	1.11	1.39	1.28	2.48903	3.55482
Parcubacteria (OD1)	SRR3309152	GCA_001002485.1_ASM100248v1_genomic.fna	5.93	1.54	1.17	1.46	1.52	2.56471	4.03678
Parcubacteria (OD1)	SRR3309375	GCA_001002925.1_ASM100292v1_genomic.fna	6.15	1.52	1.13	1.36	1.55	2.61068	3.50739
Microgenomates (OP11)	SRR3309137	GCA_000989845.1_ASM98984v1_genomic.fna	28.9	1.16	1.12	1.29	1.51	2.50834	3.41821
Microgenomates (OP11)	SRR3309241	GCA_000989845.1_ASM98984v1_genomic.fna	7.3	1.33	1.13	1.28	1.32	2.42793	3.8917
Parcubacteria (OD1)	SRR3309241	GCA_000991735.1_ASM99173v1_genomic.fna	16.08	1.29	1.13	1.27	1.69	2.33108	3.52647
Parcubacteria (OD1)	SRR3309375	GCA_000991735.1_ASM99173v1_genomic.fna	116.99	1.13	1.1	1.27	1.43	2.25076	3.18756
Parcubacteria (OD1)	SRR3309325	GCA_000992505.1_ASM99250v1_genomic.fna	6.59	1.5	1.14	1.4	1.43	2.56525	4.28574
Parcubacteria (OD1)	SRR3309326	GCA_000992575.2_ASM99257v2_genomic.fna	32.03	1.16	1.09	1.44	1.39	2.45041	3.5076
Microgenomates (OP11)	SRR3308675	GCA_000995665.1_ASM99566v1_genomic.fna	9.41	1.35	1.11	1.58	1.68	2.64294	3.82805
Microgenomates (OP11)	SRR3309137	GCA_000996225.1_ASM99622v1_genomic.fna	12.16	2.93	1.14	1.42	1.68	2.52893	3.3228
Parcubacteria (OD1)	SRR3308740	GCA_000996765.1_ASM99676v1_genomic.fna	9.96	1.25	1.12	1.24	1.67	2.31577	3.44474
Parcubacteria (OD1)	SRR3308675	GCA_000998425.1_ASM99842v1_genomic.fna	32.59	1.49	1.13	1.25	1.73	2.77122	3.87699
Microgenomates (OP11)	SRR3309375	GCA_001000745.1_ASM100074v1_genomic.fna	11.4	1.46	1.11	1.62	1.98	2.54365	3.67129
Parcubacteria (OD1)	SRR3308740	GCA_001002485.1_ASM100248v1_genomic.fna	26.94	1.27	1.15	1.34	1.74	2.52075	3.94449
Microgenomates (OP11)	SRR3308740	GCA_001002525.1_ASM100252v1_genomic.fna	23.95	1.22	1.14	1.3	1.27	2.41839	3.24188
Parcubacteria (OD1)	SRR3308675	GCA_001002925.1_ASM100292v1_genomic.fna	5.4	1.55	1.21	1.25	1.47	2.56803	3.84834
Microgenomates (OP11)	SRR3308675	GCA_000989845.1_ASM98984v1_genomic.fna	28	1.17	1.13	1.31	1.41	2.3151	3.5136
Parcubacteria (OD1)	SRR3309152	GCA_000990355.1_ASM99035v1_genomic.fna	13.15	1.27	1.12	1.43	1.76	2.64163	3.55657
Parcubacteria (OD1)	SRR3309137	GCA_000990645.1_ASM99064v1_genomic.fna	18.28	1.25	1.14	1.49	2.46	2.47843	4.52932
Parcubacteria (OD1)	SRR3309241	GCA_000990645.1_ASM99064v1_genomic.fna	5.08	1.51	1.19	1.55	1.92	2.5769	3.8198
Parcubacteria (OD1)	SRR3309325	GCA_000991735.1_ASM99173v1_genomic.fna	107.88	1.12	1.11	1.28	1.3	2.21775	3.32313
Parcubacteria (OD1)	SRR3309137	GCA_000992045.1_ASM99204v1_genomic.fna	8.34	1.39	1.16	1.61	1.67	2.76392	4.04896
Parcubacteria (OD1)	SRR3309241	GCA_000992505.1_ASM99250v1_genomic.fna	12.8	1.36	1.13	1.27	1.32	2.34041	3.71121
Parcubacteria (OD1)	SRR3309325	GCA_000994725.1_ASM99472v1_genomic.fna	56.88	1.17	1.1	1.49	1.95	2.55583	3.72989
Microgenomates (OP11)	SRR3308675	GCA_000996225.1_ASM99622v1_genomic.fna	22.93	2.91	1.12	1.53	1.8	2.59137	3.80824
Parcubacteria (OD1)	SRR3309152	GCA_000996355.1_ASM99635v1_genomic.fna	9.89	1.32	1.13	1.51	1.49	2.60639	3.965
Parcubacteria (OD1)	SRR3309137	GCA_000996765.1_ASM99676v1_genomic.fna	17.99	1.22	1.12	1.42	1.66	2.29547	3.14219
Parcubacteria (OD1)	SRR3309327	GCA_000996765.1_ASM99676v1_genomic.fna	37.05	1.19	1.09	1.44	1.6	2.35015	3.42376
Microgenomates (OP11)	SRR3308675	GCA_000998825.1_ASM99882v1_genomic.fna	23.24	1.23	1.12	1.33	1.33	2.47854	3.44894
Parcubacteria (OD1)	SRR3309152	GCA_000998935.1_ASM99893v1_genomic.fna	5.88	1.41	1.19	1.61	1.97	2.69792	3.83565
Microgenomates (OP11)	SRR3309137	GCA_001000745.1_ASM100074v1_genomic.fna	32.52	1.42	1.1	1.57	1.76	2.37272	3.60832
Parcubacteria (OD1)	SRR3309241	GCA_001001525.1_ASM100152v1_genomic.fna	6.18	1.36	1.16	1.07	1.09	2.55395	3.76555
Parcubacteria (OD1)	SRR3309137	GCA_001002485.1_ASM100248v1_genomic.fna	8.23	1.43	1.16	1.4	1.55	2.31526	3.44809
Parcubacteria (OD1)	SRR3309325	GCA_001002765.1_ASM100276v1_genomic.fna	60.07	1.16	1.12	1.4	1.68	2.33453	3.475
Parcubacteria (OD1)	SRR3308741	GCA_000993875.1_ASM99387v1_genomic.fna	6.44	1.43	1.22	1.52	1.7	3.02648	4.18841
Microgenomates (OP11)	SRR3308740	GCA_000995665.1_ASM99566v1_genomic.fna	10.99	1.27	1.12	1.46	1.69	2.59564	3.49348
Parcubacteria (OD1)	SRR3308881	GCA_000996355.1_ASM99635v1_genomic.fna	8.52	1.32	1.14	1.43	1.62	2.44952	3.88307
Parcubacteria (OD1)	SRR3309152	GCA_000999035.1_ASM99903v1_genomic.fna	14.04	1.34	1.15	1.57	2.06	3.04045	4.68021
Parcubacteria (OD1)	SRR3309375	GCA_001001645.1_ASM100164v1_genomic.fna	302.95	1.15	1.11	1.5	1.9	2.23719	3.25166
Parcubacteria (OD1)	SRR3309324	GCA_001002685.1_ASM100268v1_genomic.fna	37.77	1.34	1.13	1.69	1.91	2.41081	3.48427
Parcubacteria (OD1)	SRR3308881	GCA_001004025.1_ASM100402v1_genomic.fna	7.82	1.45	1.15	1.43	1.67	2.62178	3.88184
Parcubacteria (OD1)	SRR3309326	GCA_001004355.1_ASM100435v1_genomic.fna	6.16	1.37	1.16	1.65	1.45	2.58182	3.28896
Parcubacteria (OD1)	SRR3308881	GCA_000990355.1_ASM99035v1_genomic.fna	10.13	1.34	1.17	1.41	1.86	2.62531	3.91469
Parcubacteria (OD1)	SRR3309324	GCA_000990645.1_ASM99064v1_genomic.fna	5.16	1.45	1.21	1.56	1.72	2.64048	3.69563
Parcubacteria (OD1)	SRR3309326	GCA_000991735.1_ASM99173v1_genomic.fna	65.62	1.15	1.13	1.31	1.39	2.53431	3.67568
Microgenomates (OP11)	SRR3309137	GCA_000993115.1_ASM99311v1_genomic.fna	10.05	1.31	1.19	1.44	2.05	2.41055	3.7301
Microgenomates (OP11)	SRR3308740	GCA_000995305.1_ASM99530v1_genomic.fna	9.66	1.53	1.26	1.58	1.76	2.36718	3.59192
Parcubacteria (OD1)	SRR3309137	GCA_000997465.1_ASM99746v1_genomic.fna	6.51	1.37	1.14	1.58	2.08	2.30984	3.21942
Parcubacteria (OD1)	SRR3308675	GCA_000998315.1_ASM99831v1_genomic.fna	17.22	1.28	1.14	1.85	2.76	2.81747	3.91591
Parcubacteria (OD1)	SRR3309152	GCA_000999085.1_ASM99908v1_genomic.fna	7.02	1.52	1.31	1.73	1.7	3.24784	5.01173
Microgenomates (OP11)	SRR3309326	GCA_001000205.1_ASM100020v1_genomic.fna	14.36	1.55	1.15	1.48	2.13	2.70049	4.20619
Microgenomates (OP11)	SRR3308675	GCA_001000745.1_ASM100074v1_genomic.fna	8.4	1.46	1.15	1.59	1.85	2.3094	3.52226
Microgenomates (OP11)	SRR3308740	GCA_001001545.1_ASM100154v1_genomic.fna	276.83	1.7	1.16	1.73	1.75	2.38374	3.83791
Microgenomates (OP11)	SRR3309326	GCA_001001545.1_ASM100154v1_genomic.fna	14.69	1.71	1.17	1.63	1.87	2.59385	3.59561
Parcubacteria (OD1)	SRR3309152	GCA_001002685.1_ASM100268v1_genomic.fna	107.55	1.32	1.14	1.56	1.88	2.51498	3.62281
Parcubacteria (OD1)	SRR3308881	GCA_001002925.1_ASM100292v1_genomic.fna	6.06	1.62	1.54	1.2	1.9	2.70874	4.76506
Parcubacteria (OD1)	SRR3309152	GCA_001004025.1_ASM100402v1_genomic.fna	7.98	1.35	1.14	1.37	1.82	2.56503	3.59458
Microgenomates (OP11)	SRR3308881	GCA_000991135.1_ASM99113v1_genomic.fna	15.17	1.22	1.4	1.2	1.26	2.58088	3.83011
Dojkabacteria (WS6)	SRR3309241	GCA_000991805.1_ASM99180v1_genomic.fna	47.78	1.38	1.16	2.04	2.45	2.48478	3.2273
Parcubacteria (OD1)	SRR3309327	GCA_000992575.2_ASM99257v2_genomic.fna	29.94	1.22	1.15	1.26	1.29	2.31467	3.33187
Parcubacteria (OD1)	SRR3309375	GCA_000993015.1_ASM99301v1_genomic.fna	74.71	1.18	1.13	1.39	1.48	2.41952	3.38617
Microgenomates (OP11)	SRR3309137	GCA_000993085.1_ASM99308v1_genomic.fna	6.89	1.39	1.2	1.32	1.41	2.52511	3.38887
Parcubacteria (OD1)	SRR3309375	GCA_000994725.1_ASM99472v1_genomic.fna	241.57	1.12	1.14	1.46	1.66	2.39059	3.33261
Microgenomates (OP11)	SRR3308881	GCA_000995305.1_ASM99530v1_genomic.fna	12.74	1.46	1.27	1.38	1.89	2.5119	3.00101
Parcubacteria (OD1)	SRR3309241	GCA_000996765.1_ASM99676v1_genomic.fna	13.29	1.26	1.17	1.41	1.46	2.37215	3.19288
Microgenomates (OP11)	SRR3308675	GCA_001000205.1_ASM100020v1_genomic.fna	5.76	1.66	1.19	1.5	1.82	2.54803	3.65848
Microgenomates (OP11)	SRR3309325	GCA_001000745.1_ASM100074v1_genomic.fna	5.84	1.56	1.17	1.87	2.01	2.6481	3.85453
Parcubacteria (OD1)	SRR3309152	GCA_001001205.1_ASM100120v1_genomic.fna	12.98	1.61	1.15	1.72	1.71	2.72354	4.29688
Microgenomates (OP11)	SRR3309137	GCA_001001375.1_ASM100137v1_genomic.fna	12.28	1.42	1.17	1.58	1.84	2.45394	3.4201
Parcubacteria (OD1)	SRR3309325	GCA_001001645.1_ASM100164v1_genomic.fna	30.53	1.24	1.13	1.85	2.19	2.5985	3.83147
Parcubacteria (OD1)	SRR3308675	GCA_001002095.1_ASM100209v1_genomic.fna	8.11	1.68	1.2	2.15	2.27	2.68365	3.60162
Katanobacteria (WWE3)	SRR3308675	GCA_001002495.1_ASM100249v1_genomic.fna	18.02	1.4	1.18	1.43	1.77	2.22959	3.31145
Parcubacteria (OD1)	SRR3309152	GCA_000989435.1_ASM98943v1_genomic.fna	9.5	1.31	1.22	1.5	1.66	2.35783	3.66905
Parcubacteria (OD1)	SRR3309375	GCA_000990645.1_ASM99064v1_genomic.fna	9.55	1.3	1.23	1.58	1.41	2.77576	3.77052
Microgenomates (OP11)	SRR3308675	GCA_000993115.1_ASM99311v1_genomic.fna	6.75	1.41	1.2	1.64	1.39	2.74597	4.14547
Microgenomates (OP11)	SRR3308740	GCA_000996225.1_ASM99622v1_genomic.fna	20.32	2.84	1.2	1.51	2.01	2.29762	4.11692
Parcubacteria (OD1)	SRR3308675	GCA_000998935.1_ASM99893v1_genomic.fna	5.86	1.46	1.19	1.56	1.91	2.52073	3.92344
Microgenomates (OP11)	SRR3309152	GCA_001000745.1_ASM100074v1_genomic.fna	10.31	1.49	1.17	1.78	2.07	2.74405	4.11808
Parcubacteria (OD1)	SRR3308881	GCA_001000955.1_ASM100095v1_genomic.fna	22.82	1.25	1.17	1.61	1.66	2.56461	3.75181
Parcubacteria (OD1)	SRR3309152	GCA_001000955.1_ASM100095v1_genomic.fna	20.44	1.3	1.16	1.66	2.02	2.49019	3.37706
Microgenomates (OP11)	SRR3309327	GCA_001001545.1_ASM100154v1_genomic.fna	11	1.62	1.2	1.97	2.24	2.74921	3.98615
Parcubacteria (OD1)	SRR3308741	GCA_001002685.1_ASM100268v1_genomic.fna	29.06	1.31	1.16	1.67	1.88	2.30181	3.69709
Parcubacteria (OD1)	SRR3308881	GCA_001002685.1_ASM100268v1_genomic.fna	62.4	1.54	1.16	1.64	1.95	2.55629	3.75472
Parcubacteria (OD1)	SRR3309325	GCA_001002685.1_ASM100268v1_genomic.fna	36.79	1.36	1.16	1.9	1.93	2.42054	3.21714
Parcubacteria (OD1)	SRR3309375	GCA_001002685.1_ASM100268v1_genomic.fna	24.76	1.4	1.17	1.54	2.1	2.44636	3.33145
Microgenomates (OP11)	SRR3309137	GCA_001003675.1_ASM100367v1_genomic.fna	7.48	1.46	1.19	1.72	1.92	2.67612	3.52751
Microgenomates (OP11)	SRR3308675	GCA_000991695.1_ASM99169v1_genomic.fna	7.33	1.38	1.18	1.59	1.97	2.37523	3.64952
Dojkabacteria (WS6)	SRR3309325	GCA_000991805.1_ASM99180v1_genomic.fna	63.06	1.42	1.17	1.93	2.61	2.46076	3.88172
Dojkabacteria (WS6)	SRR3309327	GCA_000991805.1_ASM99180v1_genomic.fna	52.42	1.38	1.17	1.69	1.93	2.50698	3.28962
Microgenomates (OP11)	SRR3308740	GCA_000993115.1_ASM99311v1_genomic.fna	9.77	1.32	1.22	1.45	1.92	2.57129	3.86443
Microgenomates (OP11)	SRR3308740	GCA_000994045.1_ASM99404v1_genomic.fna	38.01	1.23	1.14	1.51	1.77	2.53673	3.6817
Microgenomates (OP11)	SRR3308675	GCA_000995305.1_ASM99530v1_genomic.fna	11.07	1.56	1.21	1.35	1.92	2.21361	3.45245
Microgenomates (OP11)	SRR3309137	GCA_000995665.1_ASM99566v1_genomic.fna	5.36	1.41	1.2	1.53	1.68	2.67944	3.87082
Katanobacteria (WWE3)	SRR3309137	GCA_000997355.1_ASM99735v1_genomic.fna	5.62	1.55	1.22	1.68	1.85	2.71014	4.03219
Microgenomates (OP11)	SRR3309327	GCA_001000205.1_ASM100020v1_genomic.fna	8.34	1.54	1.2	1.62	2.05	2.56958	3.87306
Microgenomates (OP11)	SRR3309137	GCA_001000385.1_ASM100038v1_genomic.fna	10.68	1.47	1.23	1.5	1.61	2.80302	3.84993
Microgenomates (OP11)	SRR3309326	GCA_001000745.1_ASM100074v1_genomic.fna	13.06	1.51	1.17	1.74	2.19	2.66525	3.46516
Microgenomates (OP11)	SRR3308675	GCA_001001375.1_ASM100137v1_genomic.fna	12.81	1.47	1.18	1.58	2.13	2.49284	3.85724
Parcubacteria (OD1)	SRR3308675	GCA_001002485.1_ASM100248v1_genomic.fna	20.89	1.29	1.2	1.44	1.62	2.33724	3.75955
Katanobacteria (WWE3)	SRR3309137	GCA_001002495.1_ASM100249v1_genomic.fna	8.43	1.46	1.17	1.58	1.9	2.30388	3.48841
Parcubacteria (OD1)	SRR3308740	GCA_001002685.1_ASM100268v1_genomic.fna	33.2	1.36	1.18	1.66	2.01	2.4584	3.46309
Microgenomates (OP11)	SRR3308675	GCA_001003675.1_ASM100367v1_genomic.fna	7.08	1.37	1.2	1.45	1.96	2.41472	3.79712
Microgenomates (OP11)	SRR3308881	GCA_000994045.1_ASM99404v1_genomic.fna	27.42	1.32	1.19	1.57	2.03	2.61748	3.51347
Microgenomates (OP11)	SRR3308675	GCA_000995105.1_ASM99510v1_genomic.fna	9.65	1.32	1.18	1.46	1.72	2.55408	3.69633
Parcubacteria (OD1)	SRR3309152	GCA_000995845.1_ASM99584v1_genomic.fna	64.25	1.61	1.19	1.72	2.33	2.46011	3.62878
Microgenomates (OP11)	SRR3308881	GCA_000996225.1_ASM99622v1_genomic.fna	11.07	2.83	1.26	1.24	1.9	2.47761	3.9425
Parcubacteria (OD1)	SRR3308740	GCA_000998935.1_ASM99893v1_genomic.fna	7.11	1.39	1.24	1.51	1.82	2.55037	3.56747
Microgenomates (OP11)	SRR3309375	GCA_001000205.1_ASM100020v1_genomic.fna	14.57	1.49	1.18	1.67	1.91	2.44077	3.59937
Microgenomates (OP11)	SRR3308740	GCA_001001375.1_ASM100137v1_genomic.fna	16.35	1.49	1.22	1.61	1.73	2.46921	3.65571
Microgenomates (OP11)	SRR3309137	GCA_001001545.1_ASM100154v1_genomic.fna	118.85	1.69	1.2	1.62	2.16	2.40198	4.0505
Parcubacteria (OD1)	SRR3309152	GCA_001001925.1_ASM100192v1_genomic.fna	7.2	1.38	1.2	1.6	1.88	2.55086	3.25205
Dojkabacteria (WS6)	SRR3309324	GCA_000991805.1_ASM99180v1_genomic.fna	22.11	1.45	1.19	1.76	2.21	2.35065	3.46688
Dojkabacteria (WS6)	SRR3309375	GCA_000991805.1_ASM99180v1_genomic.fna	15.99	1.48	1.19	1.91	2.91	2.48051	4.23728
Parcubacteria (OD1)	SRR3308740	GCA_000995845.1_ASM99584v1_genomic.fna	69.18	1.89	1.22	1.79	2.08	2.55254	3.98133
Parcubacteria (OD1)	SRR3308881	GCA_000995845.1_ASM99584v1_genomic.fna	61.29	1.42	1.18	1.8	1.67	2.51112	3.26891
Parcubacteria (OD1)	SRR3309324	GCA_000995845.1_ASM99584v1_genomic.fna	7.95	1.55	1.21	1.8	2.06	2.38934	3.0412
Parcubacteria (OD1)	SRR3309137	GCA_000998315.1_ASM99831v1_genomic.fna	9.49	1.34	1.22	1.74	2	2.65842	4.17354
Microgenomates (OP11)	SRR3309137	GCA_001000205.1_ASM100020v1_genomic.fna	14.13	1.56	1.22	1.81	1.86	2.55517	3.7821
Microgenomates (OP11)	SRR3308740	GCA_001000745.1_ASM100074v1_genomic.fna	35.64	1.46	1.19	1.83	1.83	2.60322	3.42348
Parcubacteria (OD1)	SRR3308881	GCA_001000815.1_ASM100081v1_genomic.fna	34.21	1.29	1.18	1.65	1.87	2.26475	3.28999
Peregrinibacteria (PER)	SRR3309152	GCA_001004775.1_ASM100477v1_genomic.fna	6.23	1.38	1.19	1.72	2.12	2.42185	3.57434
Dojkabacteria (WS6)	SRR3309137	GCA_000991805.1_ASM99180v1_genomic.fna	9.05	1.47	1.22	1.71	2.33	2.46149	3.49737
Parcubacteria (OD1)	SRR3308881	GCA_000992225.1_ASM99222v1_genomic.fna	21.94	1.33	1.23	2.11	2.74	2.49661	3.82643
Microgenomates (OP11)	SRR3308675	GCA_000992425.1_ASM99242v1_genomic.fna	6.48	1.4	1.22	1.51	1.8	2.58019	3.49064
CPR2	SRR3309137	GCA_000995565.1_ASM99556v1_genomic.fna	7.71	1.32	1.22	1.77	1.85	2.54278	3.66868
Parcubacteria (OD1)	SRR3309375	GCA_000995845.1_ASM99584v1_genomic.fna	29.44	1.61	1.24	1.88	2.11	2.59184	3.75719
Parcubacteria (OD1)	SRR3308740	GCA_000998315.1_ASM99831v1_genomic.fna	22.61	1.24	1.2	1.45	1.7	2.36565	3.36745
Parcubacteria (OD1)	SRR3309152	GCA_000998315.1_ASM99831v1_genomic.fna	5.06	1.67	1.29	1.7	1.93	2.739	3.50106
Parcubacteria (OD1)	SRR3309137	GCA_000998935.1_ASM99893v1_genomic.fna	9.81	1.36	1.23	1.63	1.86	2.48551	3.57617
Microgenomates (OP11)	SRR3309327	GCA_001000745.1_ASM100074v1_genomic.fna	11.89	1.47	1.22	1.85	1.99	2.55473	3.73859
Parcubacteria (OD1)	SRR3309375	GCA_001000815.1_ASM100081v1_genomic.fna	12.92	1.38	1.21	1.56	2.05	2.31796	3.51436
Parcubacteria (OD1)	SRR3309375	GCA_001001205.1_ASM100120v1_genomic.fna	8.86	1.42	1.21	1.75	2.05	2.67508	4.09991
Parcubacteria (OD1)	SRR3309137	GCA_001002685.1_ASM100268v1_genomic.fna	9.62	1.51	1.24	1.67	2.12	2.47693	3.36551
Microgenomates (OP11)	SRR3308881	GCA_001003675.1_ASM100367v1_genomic.fna	9.25	1.43	1.22	1.88	1.85	2.5265	3.70318
Microgenomates (OP11)	SRR3308740	GCA_000992425.1_ASM99242v1_genomic.fna	5.4	1.45	1.3	1.58	1.62	2.527	3.68102
Microgenomates (OP11)	SRR3309327	GCA_000992425.1_ASM99242v1_genomic.fna	5.96	1.47	1.24	1.69	1.78	2.54821	3.39237
Microgenomates (OP11)	SRR3308740	GCA_000993685.1_ASM99368v1_genomic.fna	9.81	1.39	1.26	1.4	1.67	2.54722	3.69883
Parcubacteria (OD1)	SRR3309137	GCA_000995845.1_ASM99584v1_genomic.fna	34.69	1.79	1.24	1.65	2.07	2.39754	3.38957
Parcubacteria (OD1)	SRR3309327	GCA_000995845.1_ASM99584v1_genomic.fna	5.74	1.85	1.25	1.83	2.2	2.45021	3.68039
Parcubacteria (OD1)	SRR3308740	GCA_000996085.1_ASM99608v1_genomic.fna	16.92	1.4	1.22	1.56	1.63	2.69122	3.75086
Katanobacteria (WWE3)	SRR3308675	GCA_000997355.1_ASM99735v1_genomic.fna	6.35	1.57	1.22	1.61	2.09	2.69994	4.6464
Microgenomates (OP11)	SRR3308881	GCA_000998275.1_ASM99827v1_genomic.fna	14.12	1.36	1.75	1.34	1.3	2.55259	4.05317
Microgenomates (OP11)	SRR3309241	GCA_001000205.1_ASM100020v1_genomic.fna	9.84	1.54	1.27	1.44	1.81	2.38189	3.46416
Microgenomates (OP11)	SRR3309324	GCA_001000745.1_ASM100074v1_genomic.fna	5.04	1.66	1.26	1.55	2.14	2.38466	3.87192
Katanobacteria (WWE3)	SRR3308881	GCA_001002495.1_ASM100249v1_genomic.fna	7.13	1.45	1.35	1.54	1.85	2.46523	3.54591
Microgenomates (OP11)	SRR3308740	GCA_000989845.1_ASM98984v1_genomic.fna	52.34	1.13	1.41	1.41	1.66	2.74744	4.06998
Microgenomates (OP11)	SRR3308740	GCA_000991695.1_ASM99169v1_genomic.fna	7.06	1.35	1.24	1.59	1.78	2.39571	3.3065
Parcubacteria (OD1)	SRR3309325	GCA_000995845.1_ASM99584v1_genomic.fna	9.16	1.67	1.28	1.88	2.22	2.52828	3.70479
Katanobacteria (WWE3)	SRR3308740	GCA_000997355.1_ASM99735v1_genomic.fna	7.21	1.45	1.26	1.53	2.05	2.29858	3.62978
Microgenomates (OP11)	SRR3308740	GCA_001003675.1_ASM100367v1_genomic.fna	8.02	1.45	1.3	1.76	1.87	2.75438	3.78239
Parcubacteria (OD1)	SRR3309152	GCA_000992225.1_ASM99222v1_genomic.fna	7.39	1.41	1.3	2.4	2.35	3.29208	4.63517
Microgenomates (OP11)	SRR3309152	GCA_000994045.1_ASM99404v1_genomic.fna	19.03	1.31	1.27	1.67	1.96	2.84431	3.85983
CPR2	SRR3309152	GCA_000995565.1_ASM99556v1_genomic.fna	8.99	1.32	1.29	1.58	1.82	2.43383	4.08667
Parcubacteria (OD1)	SRR3309152	GCA_001000815.1_ASM100081v1_genomic.fna	13.33	1.38	1.22	1.71	2.02	2.49333	3.57925
Parcubacteria (OD1)	SRR3308740	GCA_000992225.1_ASM99222v1_genomic.fna	15.43	1.38	1.26	1.77	2.26	2.30177	3.22685
Microgenomates (OP11)	SRR3309241	GCA_000994045.1_ASM99404v1_genomic.fna	6.19	1.49	1.27	1.54	1.92	2.87967	4.06089
Katanobacteria (WWE3)	SRR3309152	GCA_000994815.1_ASM99481v1_genomic.fna	6.96	1.44	1.3	1.65	2.06	2.61946	4.01425
Parcubacteria (OD1)	SRR3309326	GCA_000995845.1_ASM99584v1_genomic.fna	10.71	1.83	1.28	1.74	2.12	2.4991	3.60665
Microgenomates (OP11)	SRR3309241	GCA_001000745.1_ASM100074v1_genomic.fna	24.48	1.46	1.25	1.42	2.21	2.41625	3.41539
Peregrinibacteria (PER)	SRR3308740	GCA_001004775.1_ASM100477v1_genomic.fna	5.42	1.43	1.25	1.65	2.14	2.36363	3.53516
Parcubacteria (OD1)	SRR3308675	GCA_000992225.1_ASM99222v1_genomic.fna	16.24	1.42	1.27	2.04	2.41	2.74721	3.8792
Microgenomates (OP11)	SRR3309137	GCA_000992425.1_ASM99242v1_genomic.fna	10.28	1.34	1.3	1.51	1.85	2.3881	3.51262
Microgenomates (OP11)	SRR3309241	GCA_000992425.1_ASM99242v1_genomic.fna	6.98	1.38	1.31	1.56	1.97	2.58491	3.73756
Parcubacteria (OD1)	SRR3308675	GCA_000995845.1_ASM99584v1_genomic.fna	20.14	1.85	1.28	1.82	2.26	2.39099	3.25497
Parcubacteria (OD1)	SRR3308741	GCA_000995845.1_ASM99584v1_genomic.fna	9.51	1.6	1.29	1.75	1.71	2.53698	3.31277
Parcubacteria (OD1)	SRR3308881	GCA_000998315.1_ASM99831v1_genomic.fna	7.77	1.52	1.38	1.79	2.16	2.86913	3.99407
Microgenomates (OP11)	SRR3309152	GCA_001003675.1_ASM100367v1_genomic.fna	5.49	1.53	1.29	1.61	1.54	2.46313	3.54908
Microgenomates (OP11)	SRR3308881	GCA_000990465.1_ASM99046v1_genomic.fna	15.96	1.41	1.31	1.55	1.73	2.41544	3.70152
Parcubacteria (OD1)	SRR3308741	GCA_000993455.1_ASM99345v1_genomic.fna	5.46	1.38	1.63	1.59	1.78	2.83158	4.5155
Parcubacteria (OD1)	SRR3308881	GCA_001001205.1_ASM100120v1_genomic.fna	15.11	1.66	1.28	1.67	1.96	2.44286	3.81538
Microgenomates (OP11)	SRR3309241	GCA_001001545.1_ASM100154v1_genomic.fna	14.35	1.58	1.3	1.68	2.1	2.6742	3.76146
Microgenomates (OP11)	SRR3309375	GCA_001001545.1_ASM100154v1_genomic.fna	5.15	1.77	1.33	1.88	2.07	2.66636	3.84912
Microgenomates (OP11)	SRR3308881	GCA_000995665.1_ASM99566v1_genomic.fna	6.4	1.41	1.47	1.57	1.65	2.81192	3.60143
Parcubacteria (OD1)	SRR3309241	GCA_001002685.1_ASM100268v1_genomic.fna	5.09	1.62	1.32	1.88	1.87	2.5859	3.72189
Parcubacteria (OD1)	SRR3309152	GCA_000996085.1_ASM99608v1_genomic.fna	6.11	1.58	1.4	1.61	1.56	2.91161	3.69529
Katanobacteria (WWE3)	SRR3308675	GCA_000999385.1_ASM99938v1_genomic.fna	39.31	1.14	1.58	1.63	1.61	3.44189	4.48222
Peregrinibacteria (PER)	SRR3308881	GCA_001004775.1_ASM100477v1_genomic.fna	6.37	1.4	1.32	1.97	2.24	2.63077	3.75143
Microgenomates (OP11)	SRR3308881	GCA_000994125.1_ASM99412v1_genomic.fna	7.55	1.48	1.74	1.73	1.89	2.72875	3.79365
Katanobacteria (WWE3)	SRR3308881	GCA_000999385.1_ASM99938v1_genomic.fna	10.16	1.25	1.63	1.61	1.73	3.73997	4.79364
Katanobacteria (WWE3)	SRR3309137	GCA_000999385.1_ASM99938v1_genomic.fna	133.54	1.1	1.68	1.85	2.13	3.7859	5.48103
Dojkabacteria (WS6)	SRR3309326	GCA_000991805.1_ASM99180v1_genomic.fna	10.08	1.46	1.35	1.65	2.2	2.62345	4.22917
Parcubacteria (OD1)	SRR3309137	GCA_000992225.1_ASM99222v1_genomic.fna	6.63	1.49	1.36	2.06	2.37	2.64243	4.12836
Parcubacteria (OD1)	SRR3309241	GCA_000995845.1_ASM99584v1_genomic.fna	6.03	1.84	1.37	1.89	2.37	2.55788	3.74806
Katanobacteria (WWE3)	SRR3309152	GCA_000999385.1_ASM99938v1_genomic.fna	37.4	1.18	1.69	1.74	1.62	3.74458	4.58537
Parcubacteria (OD1)	SRR3309241	GCA_000992575.2_ASM99257v2_genomic.fna	6.44	2	1.52	1.54	1.58	3.01561	4.05123
Microgenomates (OP11)	SRR3308675	GCA_000994415.1_ASM99441v1_genomic.fna	23.35	1.63	1.42	1.82	2.24	2.68603	3.67197
Microgenomates (OP11)	SRR3309152	GCA_001001545.1_ASM100154v1_genomic.fna	10.75	1.76	1.51	1.6	1.9	2.50054	3.26425
Microgenomates (OP11)	SRR3309137	GCA_000994415.1_ASM99441v1_genomic.fna	5.42	1.65	1.53	2.16	2.39	2.91376	3.50952
Microgenomates (OP11)	SRR3309152	GCA_000990465.1_ASM99046v1_genomic.fna	10.77	1.48	1.5	1.83	2.13	2.7224	4.21341
Katanobacteria (WWE3)	SRR3308740	GCA_000999385.1_ASM99938v1_genomic.fna	75.43	1.12	1.7	1.89	2.08	3.68524	4.68768
Katanobacteria (WWE3)	SRR3309324	GCA_000999385.1_ASM99938v1_genomic.fna	15.22	1.23	1.86	1.88	1.48	4.8904	5.52854
Katanobacteria (WWE3)	SRR3308881	GCA_000994815.1_ASM99481v1_genomic.fna	12.82	1.39	1.58	1.61	2.22	2.44216	3.74643
Microgenomates (OP11)	SRR3308740	GCA_000994415.1_ASM99441v1_genomic.fna	12.99	1.57	1.62	2.08	2.2	2.49314	3.58492
Katanobacteria (WWE3)	SRR3309241	GCA_000999385.1_ASM99938v1_genomic.fna	73.67	1.13	1.96	2.08	1.99	5.41663	6.72974
Microgenomates (OP11)	SRR3308881	GCA_000997915.1_ASM99791v1_genomic.fna	10.38	1.5	2.14	1.54	1.86	2.90136	4.08523
Katanobacteria (WWE3)	SRR3309325	GCA_000999385.1_ASM99938v1_genomic.fna	7.72	1.32	2.8	3.92	2.67	11.996	12.9032
Dojkabacteria (WS6)	SRR3309152	GCA_000991805.1_ASM99180v1_genomic.fna	6.15	1.45	1.77	1.9	2.46	2.51924	3.97499
Katanobacteria (WWE3)	SRR3309327	GCA_000999385.1_ASM99938v1_genomic.fna	15.62	1.21	2.85	3.72	4.27	12.5025	14.4536
Katanobacteria (WWE3)	SRR3309375	GCA_000999385.1_ASM99938v1_genomic.fna	7.63	1.38	3.23	3.1	4.71	15.9858	18.6797
Katanobacteria (WWE3)	SRR3309326	GCA_000999385.1_ASM99938v1_genomic.fna	9.66	1.32	4.3	4.03	3.22	16.8061	19.9494

## Sheet: Figure 2A
sample	individual ID	site	site characteristics	timepoint	GRiD	bin	abundance
MET0395	x1028	Tn	toenail	T3	1.35	bin257	0.045
MET0376	x1028	Tn	toenail	T2	1.37	bin257	0.0257
MET0085	x1028	Tn	toenail	T1	1.66	bin257	0.004
MET0547	x1033	Tn	toenail	T3	1.27	bin443	0.0043
MET0528	x1033	Tn	toenail	T2	1.16	bin443	0.1738
MET0395	x1028	Tn	toenail	T3	1.32	bin481	0.0038
MET0376	x1028	Tn	toenail	T2	1.3	bin481	0.004
MET0085	x1028	Tn	toenail	T1	1.41	bin481	0.0087

## Sheet: Figures 2B-C, Supp. Fig. 3A
reads	Sample_ID	Patient_ID	Patient_recruited_from	Disease_Status	bodysite	Gender	PASI	BSA	Age_of_Patient	Age_of_psoriasis_onset	Arthritis	Psoriasis_type	Antibiotic_usage	Acinetobacter_johnsonii	Acinetobacter_lwoffii	Acinetobacter_ursingii	Actinomyces_neuii	Alcanivorax_hongdengensis	Anaerococcus_senegalensis	Corynebacterium_jeikeium	Corynebacterium_pseudogenitalium	Corynebacterium_simulans	Enhydrobacter_aerosaccus	Finegoldia_magna	Kocuria_palustris	Micrococcus_luteus	Paracoccus_sp	Pasteurella_bettyae	Peptoniphilus_rhinitidis	Peptostreptococcus_anaerobius	Prevotella_bivia	Propionibacterium_acnes	Rothia_dentocariosa	Staphylococcus_aureus	Staphylococcus_auricularis	Staphylococcus_capitis	Staphylococcus_cohnii	Staphylococcus_epidermidis	Staphylococcus_haemolyticus	Staphylococcus_hominis	Staphylococcus_lugdunensis	Staphylococcus_pettenkoferi	Staphylococcus_saprophyticus	Staphylococcus_warneri	Streptococcus_agalactiae	Streptococcus_equi	Tetrasphaera_japonica	Turicella_otitidis
SRR2005369	SKCT13_b2_1	2	Terme di Comano	absent	Left_Ear	M	4	4	59	20	no	plaque	no	1	1	1	1	1	1	1	1.41	1	1	1	1	1	1	1	1	1	1	1	1	1	1	1	1	1.14	1	1	1	1	1	1.03	1	1	1	1
SRR2005373	SKCT13_1	1	Terme di Comano	present	Right_Elbow	F	12	30	55	50	no	plaque	no	1	1	1	1	1	1	1	1	1	1	1	1	1	1	1	1	1	1	1	1	1	1	1	1	1	1	1	1	1	1	1	1	1	1	1
SRR2005374	SKCT13_2	1	Terme di Comano	present	Left_Elbow	F	12	30	55	50	no	plaque	no	1	1.13	1	1	1	1	1	1	1	1	1	1.01	1	1	1	1	1	1	1	1	1.19	1	1.04	1	1	1	1	1	1	1	1	1	1	1	1
SRR2005376	SKCT13_3	1	Terme di Comano	absent	Right_Ear	F	12	30	55	50	no	plaque	no	1	1	1	1	1	1	1	1	1	1	1	1	1	1	1	1	1	1	1	1	1	1	1	1.56	1.43	2.12	1	1	1	1	1.09	1	1	1	1
SRR2005378	SKCT13_4	1	Terme di Comano	absent	Left_Ear	F	12	30	55	50	no	plaque	no	1	1	1	1	1	1	1	1	1	1	1	1	1	1	1	1	1	1	1	1	1.04	1	1.12	1.32	1.3	1.19	1	1	1	1	1.14	1	1	1	1
SRR2005379	SKCT13_5	11	Terme di Comano	absent	Left_Ear	M	8	10	42	30	no	plaque	no	1	1	1	1	1	1	1	1.08	1	1	1	1	1	1	1	1	1	1	1.02	1	1	1	1	1.22	1.34	1	1.37	1	1	1	1.08	1	1	1	1
SRR2005380	SKCT13_6	11	Terme di Comano	absent	Right_Ear	M	8	10	42	30	no	plaque	no	1	1	1	1	1	1	1	1.13	1	1	1	1	1	1	1	1	1	1	1.03	1	1	1	1.09	1.32	1.46	1	1.53	1	1	1	1.05	1	1	1	1
SRR2005381	SKCT13_7	11	Terme di Comano	present	Left_Elbow	M	8	10	42	30	no	plaque	no	1	1	1	1	1	1	1	1	1	1	1	1	1.02	1	1	1	1	1	1	1	1	1	1	1	1	1	1	1	1	1	1	1	1	1	1
SRR2005421	SKCT13_8	11	Terme di Comano	present	Right_Elbow	M	8	10	42	30	no	plaque	no	1	1	1	1	1	1	1	1	1	1	1	1	1	1	1	1	1	1	1	1	1	1	1	1	1	1	1	1	1	1	1	1	1	1	1
SRR2005455	SKCT13_b2_10	4	Terme di Comano	absent	Right_Ear	M	2	2	69	50	yes	plaque	no	1	1	1	1	1	1	1	1	1	1	1	1	1	1	1	1	1	1	1	1	3.08	1	1	2.38	1.36	1	1.2	1.03	1.56	1.06	1.33	1	1	1	1
SRR2005498	SKCT13_b2_11	4	Terme di Comano	present	Left_Elbow	M	2	2	69	50	yes	plaque	no	1.37	1.19	1	1	1	1	1	1	1	1.49	1	1	1.01	1	1	1	1	1	1	1	1	1	1	1	1	1	1	1	1.32	1	1	1	1	1	1
SRR2005538	SKCT13_b2_12	4	Terme di Comano	present	Right_Elbow	M	2	2	69	50	yes	plaque	no	1	1	1	1	1	1	1	1	1	1.21	1	1	1.04	1.62	1	1	1	1	1	1.08	1	1	1.05	1	1	1	1	1	1.25	1	1	1	1	1	1
SRR2005635	SKCT13_b2_13	5	Terme di Comano	absent	Left_Ear	M	15	30	58	39	yes	plaque	no	1	1	1	1.15	1	1	1.09	1.48	1.36	1	1.17	1	1	1	1	1.7	1.33	1	1.07	1	1	1.36	1.19	2.46	1.54	1.52	1.04	1.12	1	1	1.2	1	1	1	1
SRR2005636	SKCT13_b2_14	5	Terme di Comano	absent	Right_Ear	M	15	30	58	39	yes	plaque	no	1	1	1	1	1	1.11	1	1.36	1	1	2.82	1	1	1	1	1	1.39	1	1	1	1	1	1.25	1	1.26	1	1.27	1	1	1	1.12	1	1	1	1
SRR2005637	SKCT13_b2_15	5	Terme di Comano	present	Left_Elbow	M	15	30	58	39	yes	plaque	no	1	1	1	1	1	1	1	1	1	1	1	1	1	1	1	1	1	1	1	1	1	1	1	1	1	1	1	1	1	1	1	1	1	1	1
SRR2005638	SKCT13_b2_16	5	Terme di Comano	present	Right_Elbow	M	15	30	58	39	yes	plaque	no	1	1	1	1	1	1	1	1	1	1	1	1	1	1	1	1	1	1	1	1	1	1	1.02	1	1	1	1	1	1	1	1	1	1	1	1
SRR2005639	SKCT13_b2_17	6	Terme di Comano	present	Left_Ear	M	8	10	40	33	yes	plaque	no	1	1	1	1	1	1	1	1	1	1	1	1	1.12	1	1	1	1	1	1	1	1	1	1	1	1.36	1	1.14	1	1	1	1	1	1	1	1
SRR2005640	SKCT13_b2_18	6	Terme di Comano	absent	Right_Ear	M	8	10	40	33	yes	plaque	no	1	1	1	1	1	1	1	1	1	1	1	1	1.02	1	1	1	1	1	1	1	1.65	1	1.15	1.91	1.33	1	1	1	1	1	1.19	1	1	1	1
SRR2005642	SKCT13_b2_19	6	Terme di Comano	present	Left_Elbow	M	8	10	40	33	yes	plaque	no	1	1	1	1	1	1	1	1.22	1	1	1	1	1	1	1	1	1	1	1	1	1	1	1	1	1	1	1	1	1	1	1	1	1	1	1
SRR2005643	SKCT13_b2_20	6	Terme di Comano	absent	Right_Elbow	M	8	10	40	33	yes	plaque	no	3.82	1.14	1	1	1	1	1	1	1	1.53	1	1	1.03	1	1	1	1	1	1	1	1.84	1.17	1.07	1.9	1.04	1.02	1.51	1.09	22.58	1	1.4	1	1	1	1
SRR2005644	SKCT13_b2_21	7	Terme di Comano	absent	Left_Ear	M	35	50	63	56	yes	plaque	no	1	1	1	1	1	1	1	1.6	1	1	4.03	1	1	1	1.33	1.11	1.27	1.32	1	1	1	1.33	1.29	2.38	1.4	1	1.27	1.02	1	1.39	1	1.21	1	1	1
SRR2005645	SKCT13_b2_22	7	Terme di Comano	absent	Right_Ear	M	35	50	63	56	yes	plaque	no	1	1	1	1	1	1.64	1	1.58	1	1	2.19	1	1	1	1.23	1.82	1.38	1.43	1	1	2.49	1.37	1.17	3.99	1.4	1.3	1	1	1.34	1.55	1.1	1.36	1	1	1
SRR2005646	SKCT13_b2_23	7	Terme di Comano	present	Left_Elbow	M	35	50	63	56	yes	plaque	no	1	1	1	1	1	1	1	1.16	1	1	1	1	1	1	1	1	1	1	1.1	1	1	1	1.16	1	1	1.04	1	1	1	1	1	1	1	1	1
SRR2005647	SKCT13_b2_24	7	Terme di Comano	present	Right_Elbow	M	35	50	63	56	yes	plaque	no	1	1	1	1	1	1	1	1.09	1	1	1	1	1	1	1	1	1	1	1	1	1.22	1.35	1	1	1.19	1.11	1	1	1	1	1.28	1	1	1	1
SRR2005648	SKCT13_b2_25	8	Terme di Comano	present	Left_Ear	M	NA	NA	38	30	no	plaque	no	1	1	1	1	1	1	1	1.1	1.27	1	1	1	1	1	1	1	1	1	1	1	1.54	1	1	1	1	1	1.15	1	1	1	1	1	1	1	1
SRR2005649	SKCT13_b2_26	8	Terme di Comano	present	Right_Ear	M	NA	NA	38	30	no	plaque	no	1	1	1	1	1	1	1	1.18	1.16	1	1	1	1	1	1	1	1	1	1	1	1.56	1.46	1.17	1	1	1	1.17	1	1.99	1	1	1	1	1	1
SRR2005650	SKCT13_b2_28	8	Terme di Comano	present	Right_Elbow	M	NA	NA	38	30	no	plaque	no	1	1	1	1	1	1	1	1.09	1.08	1	1	1	1	1	1	1	1	1.75	1	1	1	1	1.07	1	1.19	1.09	1.76	1	1	1	1	1	1	1	1
SRR2005651	SKCT13_b2_29	9	Terme di Comano	absent	Left_Ear	M	8	10	78	70	no	plaque	yes	1	1	1	1	1	1	1	1.56	1	1	1	1	1	1	1	1	1	1	1	1	3.58	1	1.24	1.41	1.61	1	1	1.33	3.53	1	1.28	1	1	1	1
SRR2005652	SKCT13_b2_2	2	Terme di Comano	absent	Right_Ear	M	4	4	59	20	no	plaque	no	1	1	1	1	1	1	1	1.38	1	1	1	1	1	1	1	1	1	1	1	1	1.16	1	1.12	1.6	1.15	1	1	1	1	1	1	1	1	1	1
SRR2005654	SKCT13_b2_30	9	Terme di Comano	absent	Right_Ear	M	8	10	78	70	no	plaque	yes	1	1	1	1	1	1	1	1.19	1	1	1	1	1	1	1	1	1	1	1	1	2.3	1	1.13	1.71	1.54	1	1.22	1.02	1.8	1	1	1	1	1	1
SRR2005655	SKCT13_b2_31	9	Terme di Comano	present	Left_Elbow	M	8	10	78	70	no	plaque	yes	1	1	1	1	1	1	1	1	1	1	1	1	1	1	1	1	1	1	1	1	1	1	1.15	1	1.19	1	1.09	1	1	1	1	1	1	1	1
SRR2005656	SKCT13_b2_32	9	Terme di Comano	present	Right_Elbow	M	8	10	78	70	no	plaque	yes	1	1	1	1	1	1	1	1	1	1	1	1	1	1	1	1	1	1	1	1	1	1	1	1	1	1	1.17	1	1	1	1	1	1	1	1
SRR2005657	SKCT13_b2_33	10	Terme di Comano	absent	Left_Ear	F	6	10	46	40	no	plaque	no	1.16	1	1.19	1	1	1	1	1.27	1	1.21	1	1	1	1	1	1	1	1	1	1	1	1	1.75	1.07	1.46	1.31	1	1.09	3.1	1.13	1.26	1	1	1	1
SRR2005658	SKCT13_b2_34	10	Terme di Comano	absent	Right_Ear	F	6	10	46	40	no	plaque	no	1	1	1.22	1	1	1	1	1	1	1.15	1	1	1	1	1	1	1	1	1	1	3.34	1	1.73	3.27	1.26	1.26	1	1	1	1	1.06	1	1	1	1
SRR2005659	SKCT13_b2_35	10	Terme di Comano	present	Left_Elbow	F	6	10	46	40	no	plaque	no	1	1	1	1	1	1	1	1	1	1.37	1	1	1.08	1	1	1	1	1	1	1	1.47	1	1.53	1.55	1.45	1	1.13	1	1	1	1	1	1	1	1
SRR2005660	SKCT13_b2_36	10	Terme di Comano	present	Right_Elbow	F	6	10	46	40	no	plaque	no	1	1	1	1	1	1	1	1	1	1.19	1	1	1	1	1	1	1	1	1	1	1.28	1	1	1	1	1	1.07	1	1	1	1	1	1	1	1
SRR2005661	SKCT13_b2_39	13	Santa Chiara Hospital	present	Left_Elbow	M	3	10	63	40	no	plaque	no	1	1	1	1	1	1	1	1.11	1	1.52	1.23	1	1	1	1	1	1	1	1	1	1	1	1	1	1	1	1.23	1	1.94	1	1	1	1	1	1
SRR2005662	SKCT13_b2_3	2	Terme di Comano	present	Left_Elbow	M	4	4	59	20	no	plaque	no	1	1	1	1	1	1	1	1	1	1	1	1	1	1	1	1	1	1	1	1	1	1	1	1	1	1	1	1	1	1	1	1	1	1	1
SRR2005663	SKCT13_b2_40	13	Santa Chiara Hospital	absent	Right_Elbow	M	3	10	63	40	no	plaque	no	1.37	1	1.32	1	1	1.03	1	1	1	1.35	1.63	1	1	1	1	1	1	1	1	1	1	1.11	1.14	1.18	1.3	1.03	1.19	1	1.81	1	1	1	1	1	1
SRR2005664	SKCT13_b2_43	14	Santa Chiara Hospital	present	Left_Elbow	M	4	10	67	30	yes	plaque	no	1	1	1	1	1	1	1	1.25	1	1	1	1	1	1	1	1	1	1	1	1	1	1	1.04	1	1	1	1	1	2.03	1	1	1	1	1	1
SRR2005665	SKCT13_b2_45	15	Santa Chiara Hospital	present	Left_Ear	M	15	60	66	30	no	plaque	yes	1.02	1	1	1	1	1	1	1.19	1	1	1	1	1	1	1	1	1	1	1	1	1.67	2.06	1.28	1.11	1.26	1	1.1	1	2.45	1	1	1	1	1	1
SRR2005666	SKCT13_b2_46	15	Santa Chiara Hospital	present	Right_Ear	M	15	60	66	30	no	plaque	yes	1	1	1	1	1	1.17	1	1.06	1	1	1	1	1	1	1	1	1	1	1	1	2.79	1.57	1.34	1.65	1.06	1.25	1.76	1	2.59	1	1	1	1	1	1
SRR2005667	SKCT13_b2_47	15	Santa Chiara Hospital	present	Left_Elbow	M	15	60	66	30	no	plaque	yes	1.51	1.13	1.87	1	1	1	1	1.21	1.01	1.09	1.09	1	1.06	1	1	1	1	1	1	1	1	1	1.07	1.2	1.6	1.14	1.82	1	1.56	1	1	1	1	1	1
SRR2005669	SKCT13_b2_48	15	Santa Chiara Hospital	absent	Right_Elbow	M	15	60	66	30	no	plaque	yes	1.18	1.13	1.86	1	1	1	1	1.07	1.05	1.68	1	1	1.03	1	1	1	1	1	1	1	1	1	1	1.11	1.17	1.1	1.17	1	3.03	1	1	1	1	1	1
SRR2005670	SKCT13_b2_49	16	Santa Chiara Hospital	present	Left_Ear	F	6	20	66	20	yes	plaque	no	1	1	1	1	1	1	1	1.24	1.02	1	1	1	1	1	1	1	1	1	1	1	1.92	1	1.25	1	1.07	1	2.13	1	1.51	1.2	1	1	1	1	1
SRR2005671	SKCT13_b2_50	16	Santa Chiara Hospital	absent	Right_Ear	F	6	20	66	20	yes	plaque	no	1	1	1	1	1	1	1.07	1.18	1	1	1	1	1	1	1	1	1	1	1	1	3.16	1	1.1	2.53	1.22	1	1.41	1	2.92	1	1	1	1	1	1
SRR2005672	SKCT13_b2_51	16	Santa Chiara Hospital	present	Left_Elbow	F	6	20	66	20	yes	plaque	no	1	1	1	1	1	1	1	1	1	1.33	1	1	1	1	1	1	1	1	1	1	1	1	1	1	1	1	1	1	1	1	1	1	1	1	1
SRR2005673	SKCT13_b2_52	16	Santa Chiara Hospital	absent	Right_Elbow	F	6	20	66	20	yes	plaque	no	1.24	1.11	1.69	1	1	1	1	1.05	1	1.2	1.49	1.05	1.02	2.92	1	1.74	1.78	2.02	1.01	1.05	1	1.19	1.19	1.33	1.45	1	1.64	1	2.2	1	1	1	1	1.01	1
SRR2005674	SKCT13_b2_53	17	Santa Chiara Hospital	present	Left_Ear	F	5	10	56	18	no	plaque	no	1	1	1	1	1	1	1	1	1	1	1	1	1	1	1	1	1	1	1	1	1.41	1	1.79	2.37	1.47	1.07	1.28	1	1.23	1	1.12	1	1	1	1
SRR2005676	SKCT13_b2_54	17	Santa Chiara Hospital	absent	Right_Ear	F	5	10	56	18	no	plaque	no	1	1	1	1	1	1	1	1	1	1	1	1	1	1	1	1	1	1	1	1	1	1	1.07	1	1.51	1	1.5	1	1	1	1	1	1	1	1
SRR2005678	SKCT13_b2_55	17	Santa Chiara Hospital	absent	Left_Elbow	F	5	10	56	18	no	plaque	no	1	1	1.33	1	1	1.18	1.13	1	1	1.28	1.01	1	1	1	1	1	1	2.27	1	1	1	1	1	1.8	1.34	1.11	1.38	1	1	1	1.14	1	1	1	1
SRR2005697	SKCT13_b2_56	17	Santa Chiara Hospital	present	Right_Elbow	F	5	10	56	18	no	plaque	no	1	1	1	1	1	1	1	1	1	1.85	1	1.09	1	1	1	1.45	1	1	1	1	1	1	1.19	1	1.43	1	1.53	1	1	1	1.05	1	1	1	1
SRR2005698	SKCT13_b2_57	18	Santa Chiara Hospital	absent	Left_Ear	F	4	10	58	42	no	plaque and inverse	no	1.31	1	1	1	1	1	1	1.26	1	1.75	1.27	1	1.06	1	1	1.57	1	1	1	1	3.08	1	1.38	1.39	1.32	1	1	1	1.59	1	1	1	1	1	1
SRR2005704	SKCT13_b2_58	18	Santa Chiara Hospital	absent	Right_Ear	F	4	10	58	42	no	plaque and inverse	no	1	1	1	1	1	1	1	1.19	1	1	1.34	1	1	1	1	1.44	1	1	1	1.12	3.83	1	1.23	2.8	1.23	1	1	1.67	2.01	1	1.04	1	1	1	1
SRR2005706	SKCT13_b2_5	3	Terme di Comano	absent	Left_Ear	F	20	50	54	41	no	plaque	yes	1	1	1	1	1	1	1	1	1	1	1	1	1	1	1	1	1	1	1	1	1	1	1.11	1	1.3	1.17	1	1	1	1	1	1	1	1	1
SRR2005707	SKCT13_b2_60	18	Santa Chiara Hospital	present	Right_Elbow	F	4	10	58	42	no	plaque and inverse	no	1.21	1.21	1.19	1	1	1	1	1	1	1.43	1	1	1.04	1	1	1	1	1	1	1	1	1	1	1	1.54	1.09	1	1	1.77	1	1	1	1	1	1
SRR2005709	SKCT13_b2_61	19	Santa Chiara Hospital	absent	Left_Ear	M	5	10	32	5	no	plaque	no	1	1	1	1	1	1	1	1	1	1.55	1	1	1	1	1	1	1	1	1	1	6.06	1	1.27	1.86	1.23	1.84	1.12	1.06	1.47	1	1.24	1	1	1	1
SRR2005710	SKCT13_b2_62	19	Santa Chiara Hospital	absent	Right_Ear	M	5	10	32	5	no	plaque	no	1	1	1	1	1	1	1	1.56	1	1.73	1	1	1	1	1	1	1	1	1	1	8.31	1	1.7	3.77	1.21	2.78	3.98	1	1.74	1.08	1.22	1	1	1	1
SRR2005712	SKCT13_b2_63	19	Santa Chiara Hospital	present	Left_Elbow	M	5	10	32	5	no	plaque	no	1.13	1.25	1.36	1	1	1	1	1.1	1	1.22	1.35	1.02	1.07	1.43	1	1	1	1	1	1	3.18	1.73	1.36	2.27	1.23	1.1	2.26	1	2.67	1.27	1.19	1	1	1	1
SRR2005713	SKCT13_b2_64	19	Santa Chiara Hospital	present	Right_Elbow	M	5	10	32	5	no	plaque	no	1	1	1	1	1	1	1	1	1	1.73	1	1	1	1	1	1	1	1	1	1	1	1	1	1	1.08	1	1	1	1	1	1	1	1	1	1
SRR2005714	SKCT13_b2_65	20	Santa Chiara Hospital	present	Left_Ear	M	4	10	49	35	no	plaque	no	1	1	1	1	1	1	1	1	1	1	1	1	1	1	1	1	1	1	1	1	1	1.09	1.28	1.94	1.24	1	1.39	1	1	1	1	1	1	1	1
SRR2005715	SKCT13_b2_66	20	Santa Chiara Hospital	absent	Right_Ear	M	4	10	49	35	no	plaque	no	1	1	1	1	1	1	1	1.32	1	1	1	1	1	1	1	1	1	1	1	1.09	2.98	1	1.14	2.75	1.32	1.32	1	1.2	1	1	1.06	1	1	1	1
SRR2005716	SKCT13_b2_67	20	Santa Chiara Hospital	absent	Left_Elbow	M	4	10	49	35	no	plaque	no	1	1.16	1	1	1	1	1	1.04	1	1.58	1.02	1	1	1	1	1	1	1	1	1	1	1.05	1.09	1.4	1.09	1	1.34	1	1	1	1.14	1	1	1	1
SRR2005717	SKCT13_b2_68	20	Santa Chiara Hospital	present	Right_Elbow	M	4	10	49	35	no	plaque	no	1	1	1	1	1	1	1	1	1	1	1	1	1	1	1	1	1	1	1	1	1	1	1	1	1	1	1	1	1	1	1	1	1	1	1
SRR2005718	SKCT13_b2_6	3	Terme di Comano	absent	Right_Ear	F	20	50	54	41	no	plaque	yes	1	1	1	1.05	1	1	1	1	1	1	1	1	1	1	1	1	1	1	1	1	1	1	1.32	1.75	1.3	1.31	1	1.36	1	1	1.25	1	1	1	1
SRR2005719	SKCT13_b2_70	21	Santa Chiara Hospital	absent	Right_Ear	M	8	10	58	20	no	plaque	no	1	1	1	1	1	1	1	1	1	1.13	1	1	1.03	1	1	1	1	1	1	1	2.49	1	1.16	2.65	1.24	1	1.44	1	3.49	1	1	1	1	1	1
SRR2005720	SKCT13_b2_71	21	Santa Chiara Hospital	present	Left_Elbow	M	8	10	58	20	no	plaque	no	1	1	1	1	1	1	1	1.07	1	1.5	1	1	1.01	1	1	1	1	1	1	1	1	1	1	1.13	1	1	1	1	1.64	1	1	1	1	1	1
SRR2005721	SKCT13_b2_72	21	Santa Chiara Hospital	absent	Right_Elbow	M	8	10	58	20	no	plaque	no	1.78	1.81	2.61	1	1	1	1	1.22	1	1.39	1	1	1.07	1	1	1	1	1	1	1.02	1	1	1.14	1.49	1.04	1	1.22	1	1.38	1	1	1	1	1	1
SRR2005722	SKCT13_b2_74	22	Santa Chiara Hospital	present	Right_Ear	F	15	20	51	45	yes	plaque	no	1	1	1	1	1	1	1	1	1	1	1	1	1	1	1	1	1	1	1	1	1	1.22	1	1	1.01	1	1	1	1	1	1	1	1	1	1
SRR2005723	SKCT13_b2_76	22	Santa Chiara Hospital	absent	Left_Elbow	F	15	20	51	45	yes	plaque	no	1	1	1	1	1	1	1	1	1	1.61	1	1	1	1	1	1	1	1	1	1	1	1	1	1	1	1	1	1	1	1	1	1	1	1	1
SRR2005724	SKCT13_b2_7	3	Terme di Comano	present	Left_Elbow	F	20	50	54	41	no	plaque	yes	1	1	1	1	1	1	1	1	1	1	1	1	1	1	1	1	1	1	1	1	1	1	1	1	1	1	1	1	1	1	1	1	1	1	1
SRR2005725	SKCT13_b2_8	3	Terme di Comano	present	Right_Elbow	F	20	50	54	41	no	plaque	yes	1	1	1	1	1	1	1	1	1	1	1	1	1	1	1	1	1	1	1	1	1	1	1	1	1	1	1	1	1	1	1	1	1	1	1
SRR2005727	SKCT13_b2_9	4	Terme di Comano	absent	Left_Ear	M	2	2	69	50	yes	plaque	no	1.21	1.06	1	1	1	1	1	1.05	1	1.41	1	1	1	1	1	1	1	1	1	1.18	3.7	1	1.89	1.5	1.34	1.11	2.49	1	1.72	1	1	1	1	1	1

## Sheet: Figure 2D
GRiD	Gram_Neg_Abun	Gram_Pos_Abun	Fungi_Abun
1.03444	0.989911	0.000209995	0.00973812
1.01667	0.984699	0.000268195	0.0149141
1.01556	0.982049	0.00043268	0.0173661		GRiD values represents the average GRiD score per sample
1.07333	0.988142	0.00205186	0.00976995
1.02667	0.98778	0.00048943	0.0116727
1.09667	0.978978	0.000527201	0.020486
1.07778	0.986181	0.000249828	0.0134548
1.14556	0.992294	0.000130786	0.00749948
1.03556	0.936846	0.00179547	0.0612159
1.02	0.989357	0.00019576	0.0104449
1.19556	0.941727	0.00223155	0.0558796
1.05	0.802687	0.00300389	0.194144
1.03444	0.969847	0.00079674	0.0290583
1.065	0.854926	0.00702574	0.137797
1.05667	0.754587	0.00304096	0.241869
1.38667	0.682747	0.00680863	0.310393
4.295	0.123591	0.00468999	0.871719
2.77667	0.841813	0.00338132	0.154805
1.29	0.879191	0.00868717	0.111581
1.01	0.894909	0.00488227	0.100162
1.17	0.693754	0.0444548	0.261732
1.16	0.404707	0.0166903	0.578591

## Sheet: Figure 3B
Sample_reads	GRiD_multiplex	GRiD
Campylobacter_upsaliensis_RM3195	1	1
Staphylococcus_epidermidis_RP62A	1.98	1.94
Parabacteroides_distasonis_ATCC_8503	1.47	1.47
Staphylococcus_aureus_subsp._aureus_NCTC_8325	1.23	1.31
Lactobacillus_gasseri_ATCC_33323_=_JCM_1131	1.73	1.73

## Sheet: Figure 3C, Supp. Fig. 3C-E
sample	individual	region	site	time	Abiotrophia_defectiva	Abiotrophia_sp._HMSC24B09	Achromobacter_sp._ATCC13047	Achromobacter_sp._ATCC35328	Acidocella_facilis	Acidocella_sp._MX.AZ02	Acidovorax_temperans	Acinetobacter_baumannii	Acinetobacter_bereziniae	Acinetobacter_bohemicus	Acinetobacter_calcoaceticus	Acinetobacter_defluvii	Acinetobacter_gandensis	Acinetobacter_genomosp._13BJ	Acinetobacter_genomosp._33YU	Acinetobacter_haemolyticus	Acinetobacter_indicus	Acinetobacter_johnsonii	Acinetobacter_junii	Acinetobacter_kyonggiensis	Acinetobacter_lactucae	Acinetobacter_lwoffii	Acinetobacter_nosocomialis	Acinetobacter_piscicola	Acinetobacter_radioresistens	Acinetobacter_schindleri	Acinetobacter_seifertii	Acinetobacter_sp._243_ASPC	Acinetobacter_sp._479375	Acinetobacter_sp._51m	Acinetobacter_sp._ACNIH1	Acinetobacter_sp._ACNIH2	Acinetobacter_sp._ACNIH3	Acinetobacter_sp._ACNIH4	Acinetobacter_sp._AKBS16	Acinetobacter_sp._ANC_4204	Acinetobacter_sp._ANC_5044	Acinetobacter_sp._ANC_5318	Acinetobacter_sp._ANC_5324	Acinetobacter_sp._ANC_5347	Acinetobacter_sp._AR2.3	Acinetobacter_sp._AR_0276	Acinetobacter_sp._ATCC_27244	Acinetobacter_sp._Ag2	Acinetobacter_sp._BMW17
MET0001	1028	Ac	moist	T1
MET0002	1028	Ph	foot	T1
MET0009	1003	Gb	sebaceous	T1
MET0010	1003	N	moist	T1
MET0011	1003	Ch	sebaceous	T1
MET0012	1003	Al	sebaceous	T1
MET0013	1003	Ea	sebaceous	T1
MET0014	1003	Ra	sebaceous	T1
MET0015	1003	Mb	sebaceous	T1
MET0016	1003	Ph	foot	T1
MET0017	1003	Tn	foot	T1
MET0020	1003	Vf	dry	T1
MET0021	1003	Ac	moist	T1
MET0022	1003	Hp	dry	T1
MET0023	1003	Id	moist	T1
MET0024	1003	Ic	moist	T1
MET0025	1003	Tw	foot	T1
MET0026	1003	Oc	sebaceous	T1
MET0027	1003	Ba	sebaceous	T1
MET0028	1003	Pc	moist	T1
MET0029	1023	Gb	sebaceous	T1
MET0030	1023	N	moist	T1
MET0031	1023	Ch	sebaceous	T1
MET0032	1023	Ea	sebaceous	T1
MET0033	1023	Ra	sebaceous	T1
MET0034	1023	Ic	moist	T1
MET0035	1023	Tw	foot	T1
MET0038	1023	Al	sebaceous	T1
MET0039	1023	Vf	dry	T1																	1					1				1				1.16	1		1	1			1.17	1.27	1.3	1.31	1.15
MET0040	1023	Ac	moist	T1																	1					1.1				1				1.17	1.04		1	1			1.05	1.3	1.32	1.53	1.09
MET0041	1023	Hp	dry	T1																		1											1.06	1.25	1										1.15
MET0042	1023	Id	moist	T1																													1.07
MET0043	1023	Mb	sebaceous	T1
MET0044	1023	Ph	foot	T1
MET0045	1023	Tn	foot	T1
MET0046	1023	Oc	sebaceous	T1
MET0047	1023	Ba	sebaceous	T1
MET0048	1023	Pc	moist	T1
MET0049	1016	N	moist	T1
MET0050	1016	Al	sebaceous	T1
MET0051	1016	Ra	sebaceous	T1
MET0052	1016	Mb	sebaceous	T1
MET0053	1016	Ic	moist	T1
MET0054	1016	Ph	foot	T1
MET0055	1016	Tw	foot	T1
MET0056	1016	Tn	foot	T1
MET0057	1016	Ba	sebaceous	T1
MET0060	1016	Gb	sebaceous	T1
MET0061	1016	Ch	sebaceous	T1
MET0062	1016	Ea	sebaceous	T1
MET0064	1016	Ac	moist	T1
MET0065	1016	Hp	dry	T1
MET0066	1016	Id	moist	T1
MET0067	1016	Oc	sebaceous	T1
MET0068	1016	Pc	moist	T1
MET0069	1028	Gb	sebaceous	T1
MET0070	1028	N	moist	T1
MET0073	1028	Ch	sebaceous	T1
MET0074	1028	Al	sebaceous	T1
MET0075	1028	Ea	sebaceous	T1
MET0076	1028	Ra	sebaceous	T1
MET0081	1028	Mb	sebaceous	T1
MET0082	1028	Ic	moist	T1
MET0083	1028	Ph	foot	T1
MET0084	1028	Tw	foot	T1
MET0085	1028	Tn	foot	T1
MET0086	1028	Oc	sebaceous	T1
MET0087	1028	Ba	sebaceous	T1
MET0088	1028	Pc	moist	T1
MET0089	1032	Gb	sebaceous	T1
MET0090	1032	N	moist	T1
MET0091	1032	Ch	sebaceous	T1
MET0092	1032	Al	sebaceous	T1
MET0093	1032	Ra	sebaceous	T1
MET0094	1032	Hp	dry	T1
MET0095	1032	Tw	foot	T1
MET0096	1032	Oc	sebaceous	T1
MET0097	1032	Ba	sebaceous	T1
MET0100	1032	Ea	sebaceous	T1
MET0102	1032	Ac	moist	T1
MET0103	1032	Id	moist	T1
MET0104	1032	Mb	sebaceous	T1
MET0105	1032	Ic	moist	T1
MET0106	1032	Ph	foot	T1																		1.56				1.06				1.09				1.44	1.36										1.31				1.54
MET0107	1032	Tn	foot	T1
MET0108	1032	Pc	moist	T1																		1.8												1.42											1.29
MET0109	4007	Ac	moist	T1
MET0110	4007	Ac	moist	T1
MET0111	4007	Vf	dry	T1								1.14			1.37												1.61												1.58
MET0112	4007	Vf	dry	T1								1.21			1.46												1.61												1.57
MET0113	4007	Ra	sebaceous	T1
MET0114	4007	Ra	sebaceous	T1
MET0115	4007	N	moist	T1
MET0116	4007	Pc	moist	T1
MET0117	4007	Pc	moist	T1
MET0118	4007	Oc	sebaceous	T1
MET0119	4007	Ic	moist	T1								1.29			1.65																								1.78
MET0120	4007	Ic	moist	T1
MET0121	4024	Ac	moist	T1
MET0122	4024	Ac	moist	T1
MET0123	4024	Vf	dry	T1
MET0124	4024	Vf	dry	T1
MET0125	4024	Ra	sebaceous	T1
MET0126	4024	Ra	sebaceous	T1
MET0127	4024	N	moist	T1
MET0128	4024	Pc	moist	T1
MET0129	4024	Pc	moist	T1
MET0130	4024	Oc	sebaceous	T1
MET0131	4024	Ic	moist	T1
MET0132	4024	Ic	moist	T1
MET0133	1016	Vf	dry	T1
MET0134	1033	Gb	sebaceous	T1
MET0135	1033	N	moist	T1
MET0136	1033	Al	sebaceous	T1
MET0137	1033	Ea	sebaceous	T1
MET0138	1033	Ra	sebaceous	T1
MET0139	1033	Hp	dry	T1	1.6	1.38
MET0141	1033	Mb	sebaceous	T1																									1	1				1.43	1.17										1.37
MET0142	1033	Ph	foot	T1
MET0143	1033	Oc	sebaceous	T1
MET0144	1033	Oc	sebaceous	T1
MET0155	1036	Hp	dry	T1
MET0156	1036	Ic	moist	T1
MET0157	1036	Al	sebaceous	T1
MET0158	1036	Tw	foot	T1
MET0159	1036	N	moist	T1
MET0160	1036	Ac	moist	T1
MET0161	1036	Hp	dry	T1
MET0162	1036	Al	sebaceous	T1
MET0163	1036	Tw	foot	T1
MET0164	1036	N	moist	T1
MET0165	1036	Ch	sebaceous	T1
MET0166	1036	Ch	sebaceous	T1
MET0167	1036	Pc	moist	T1
MET0168	1036	Vf	dry	T1
MET0169	1036	Ra	sebaceous	T1
MET0170	1035	N	moist	T1
MET0171	1035	Ch	sebaceous	T1
MET0172	1035	Al	sebaceous	T1
MET0173	1035	Ea	sebaceous	T1
MET0174	1035	Ra	sebaceous	T1
MET0175	1035	Vf	dry	T1
MET0176	1035	Ac	moist	T1
MET0177	1035	Hp	dry	T1
MET0179	1035	Ph	foot	T1
MET0180	1035	Pc	moist	T1
MET0182	1035	Tw	foot	T1
MET0183	1035	N	moist	T1
MET0184	1035	Ch	sebaceous	T1
MET0185	1035	Al	sebaceous	T1
MET0186	1035	Ea	sebaceous	T1
MET0187	1035	Ra	sebaceous	T1
MET0188	1035	Vf	dry	T1
MET0189	1035	Ac	moist	T1
MET0190	1035	Hp	dry	T1
MET0192	1035	Ph	foot	T1
MET0193	1035	Pc	moist	T1
MET0195	1035	Ba	sebaceous	T1
MET0196	1035	Tw	foot	T1
MET0197	1035	Oc	sebaceous	T1
MET0198	1035	Gb	sebaceous	T1
MET0199	1035	Mb	sebaceous	T1
MET0202	1042	Gb	sebaceous	T1
MET0203	1042	Ch	sebaceous	T1
MET0204	1042	Al	sebaceous	T1
MET0205	1042	Ea	sebaceous	T1
MET0206	1042	Id	moist	T1
MET0207	1042	Hp	dry	T1
MET0208	1042	Ac	moist	T1
MET0209	1042	Vf	dry	T1
MET0210	1042	Tw	foot	T1
MET0211	1042	Ra	sebaceous	T1
MET0212	1042	Mb	sebaceous	T1
MET0213	1042	Ic	moist	T1
MET0214	1042	Ph	foot	T1
MET0215	1042	Oc	sebaceous	T1
MET0216	1042	Ba	sebaceous	T1
MET0217	1042	Pc	moist	T1
MET0218	1042	Tn	foot	T1
MET0219	1043	Gb	sebaceous	T1
MET0220	1043	Ch	sebaceous	T1
MET0221	1043	Al	sebaceous	T1
MET0222	1043	Ea	sebaceous	T1
MET0223	1043	Id	moist	T1					1.17	1.38
MET0224	1043	Hp	dry	T1
MET0225	1043	Ac	moist	T1
MET0226	1043	Vf	dry	T1
MET0227	1043	Tw	foot	T1
MET0228	1043	Ra	sebaceous	T1
MET0229	1043	Mb	sebaceous	T1
MET0230	1043	Ic	moist	T1
MET0231	1043	Ph	foot	T1
MET0232	1043	Oc	sebaceous	T1
MET0233	1043	Ba	sebaceous	T1
MET0234	1043	Pc	moist	T1
MET0235	1043	Tn	foot	T1
MET0236	1044	Gb	sebaceous	T1
MET0237	1044	Ch	sebaceous	T1
MET0238	1044	Al	sebaceous	T1
MET0239	1044	Ea	sebaceous	T1
MET0240	1044	Id	moist	T1			1
MET0241	1044	Hp	dry	T1
MET0243	1044	Vf	dry	T1																		2.8																											1.33
MET0244	1044	Tw	foot	T1
MET0245	1044	Ra	sebaceous	T1
MET0246	1044	Mb	sebaceous	T1
MET0247	1044	Ic	moist	T1
MET0248	1044	Ph	foot	T1
MET0249	1044	Oc	sebaceous	T1
MET0250	1044	Ba	sebaceous	T1
MET0251	1044	Pc	moist	T1
MET0252	1044	Tn	foot	T1
MET0253	1046	Ac	moist	T1
MET0254	1046	Al	sebaceous	T1
MET0255	1046	Ba	sebaceous	T1
MET0256	1046	Ch	sebaceous	T1
MET0257	1046	Ea	sebaceous	T1
MET0258	1046	Gb	sebaceous	T1
MET0259	1046	Hp	dry	T1
MET0260	1046	Ic	moist	T1
MET0261	1046	Id	moist	T1
MET0262	1046	Mb	sebaceous	T1
MET0263	1046	Oc	sebaceous	T1
MET0264	1046	Pc	moist	T1
MET0265	1046	Ph	foot	T1
MET0266	1046	Ra	sebaceous	T1
MET0267	1046	Tn	foot	T1
MET0268	1046	Tw	foot	T1
MET0269	1046	Vf	dry	T1
MET0270	1047	Ac	moist	T1
MET0271	1047	Al	sebaceous	T1
MET0272	1047	Ba	sebaceous	T1
MET0273	1047	Ch	sebaceous	T1
MET0274	1047	Ea	sebaceous	T1
MET0275	1047	Gb	sebaceous	T1
MET0276	1047	Hp	dry	T1
MET0277	1047	Ic	moist	T1
MET0278	1047	Id	moist	T1
MET0279	1047	Mb	sebaceous	T1
MET0280	1047	Oc	sebaceous	T1
MET0281	1047	Pc	moist	T1
MET0282	1047	Ph	foot	T1							1.37											1.13												1.4											1.24				1.37
MET0283	1047	Ra	sebaceous	T1
MET0284	1047	Tn	foot	T1
MET0285	1047	Tw	foot	T1																														1.28											1.2
MET0286	1047	Vf	dry	T1
MET0287	1048	Ac	moist	T1
MET0288	1048	Al	sebaceous	T1
MET0289	1048	Ba	sebaceous	T1
MET0290	1048	Ch	sebaceous	T1
MET0291	1048	Ea	sebaceous	T1
MET0292	1048	Gb	sebaceous	T1
MET0293	1048	Hp	dry	T1																		1.21						1.47					1.19		1	1				1.16									1.25
MET0294	1048	Ic	moist	T1
MET0295	1048	Id	moist	T1																		1.27											1.24																1.41
MET0296	1048	Mb	sebaceous	T1
MET0297	1048	Oc	sebaceous	T1
MET0298	1048	Pc	moist	T1
MET0299	1048	Ph	foot	T1
MET0300	1048	Ra	sebaceous	T1
MET0301	1048	Tn	foot	T1
MET0302	1048	Tw	foot	T1
MET0303	1048	Vf	dry	T1
MET0304	1050	Ac	moist	T1
MET0305	1050	Al	sebaceous	T1
MET0306	1050	Ba	sebaceous	T1
MET0307	1050	Ch	sebaceous	T1
MET0308	1050	Ea	sebaceous	T1
MET0309	1050	Gb	sebaceous	T1
MET0310	1050	Hp	dry	T1																		1.95											1.37							1.26									1.33
MET0311	1050	Ic	moist	T1
MET0312	1050	Id	moist	T1																		2.84											1.16							1.29									1.49
MET0313	1050	Mb	sebaceous	T1
MET0314	1050	Oc	sebaceous	T1
MET0315	1050	Pc	moist	T1
MET0316	1050	Ph	foot	T1																		3
MET0317	1050	Ra	sebaceous	T1
MET0318	1050	Tn	foot	T1
MET0319	1050	Tw	foot	T1
MET0320	1050	Vf	dry	T1
MET0321	1003	Ba	sebaceous	T2
MET0322	1003	Ch	sebaceous	T2
MET0323	1003	Ra	sebaceous	T2
MET0324	1003	Gb	sebaceous	T2
MET0325	1003	Pc	moist	T2
MET0326	1003	Ic	moist	T2
MET0327	1003	Ac	moist	T2
MET0328	1003	Vf	dry	T2
MET0329	1003	Ea	sebaceous	T2
MET0330	1003	Al	sebaceous	T2
MET0331	1003	Mb	sebaceous	T2
MET0332	1003	Id	moist	T2																		1.93											1.22																1.34
MET0333	1003	Hp	dry	T2																													1.22
MET0334	1003	Oc	sebaceous	T2
MET0335	1003	Tw	foot	T2
MET0336	1003	Tn	foot	T2
MET0337	1003	Ph	foot	T2																		1.33
MET0342	1003	Ba	sebaceous	T3
MET0343	1003	Ch	sebaceous	T3
MET0344	1003	Ra	sebaceous	T3
MET0345	1003	Gb	sebaceous	T3
MET0346	1003	Pc	moist	T3
MET0347	1003	Ic	moist	T3
MET0348	1003	Ac	moist	T3
MET0349	1003	Vf	dry	T3
MET0350	1003	Ea	sebaceous	T3
MET0351	1003	Al	sebaceous	T3
MET0352	1003	Mb	sebaceous	T3
MET0353	1003	Id	moist	T3
MET0354	1003	Hp	dry	T3
MET0355	1003	Oc	sebaceous	T3
MET0356	1003	Tw	foot	T3
MET0357	1003	Tn	foot	T3
MET0358	1003	Ph	foot	T3																		2.94		1		1				1				1.36	1.15	1				1.39					1.3				1.45
MET0361	1028	Ba	sebaceous	T2
MET0362	1028	Ch	sebaceous	T2
MET0363	1028	Ra	sebaceous	T2
MET0364	1028	Gb	sebaceous	T2
MET0365	1028	Pc	moist	T2
MET0366	1028	Ic	moist	T2
MET0367	1028	Ac	moist	T2
MET0368	1028	Vf	dry	T2
MET0369	1028	Ea	sebaceous	T2
MET0370	1028	Al	sebaceous	T2
MET0371	1028	Mb	sebaceous	T2
MET0372	1028	Id	moist	T2
MET0373	1028	Hp	dry	T2
MET0374	1028	Oc	sebaceous	T2
MET0375	1028	Tw	foot	T2
MET0376	1028	Tn	foot	T2
MET0377	1028	Ph	foot	T2
MET0380	1028	Ba	sebaceous	T3
MET0381	1028	Ch	sebaceous	T3
MET0382	1028	Ra	sebaceous	T3
MET0383	1028	Gb	sebaceous	T3
MET0384	1028	Pc	moist	T3
MET0385	1028	Ic	moist	T3
MET0386	1028	Ac	moist	T3
MET0387	1028	Vf	dry	T3
MET0388	1028	Ea	sebaceous	T3
MET0389	1028	Al	sebaceous	T3
MET0390	1028	Mb	sebaceous	T3
MET0391	1028	Id	moist	T3
MET0392	1028	Hp	dry	T3
MET0393	1028	Oc	sebaceous	T3
MET0394	1028	Tw	foot	T3
MET0395	1028	Tn	foot	T3
MET0396	1028	Ph	foot	T3													1		1	1	1	2.63		1		1				1				1.41	1.1	1	1	1		1.57				1	1.2		1		1.38
MET0399	1035	Ba	sebaceous	T2
MET0400	1035	Ch	sebaceous	T2
MET0401	1035	Ra	sebaceous	T2
MET0402	1035	Gb	sebaceous	T2
MET0403	1035	Pc	moist	T2
MET0404	1035	Ic	moist	T2
MET0405	1035	Ac	moist	T2
MET0406	1035	Vf	dry	T2
MET0407	1035	Ea	sebaceous	T2
MET0408	1035	Al	sebaceous	T2
MET0409	1035	Mb	sebaceous	T2
MET0410	1035	Id	moist	T2
MET0411	1035	Hp	dry	T2
MET0412	1035	Oc	sebaceous	T2
MET0413	1035	Tw	foot	T2
MET0414	1035	Tn	foot	T2
MET0415	1035	Ph	foot	T2																		2.11				1.1				1				1.3	1.14					1.69					1.21				1.55
MET0418	1035	Ba	sebaceous	T3
MET0419	1035	Ch	sebaceous	T3
MET0420	1035	Ra	sebaceous	T3
MET0421	1035	Gb	sebaceous	T3
MET0422	1035	Pc	moist	T3
MET0423	1035	Ic	moist	T3
MET0424	1035	Ac	moist	T3
MET0425	1035	Vf	dry	T3
MET0426	1035	Ea	sebaceous	T3
MET0427	1035	Al	sebaceous	T3
MET0428	1035	Mb	sebaceous	T3
MET0429	1035	Id	moist	T3
MET0430	1035	Hp	dry	T3
MET0431	1035	Oc	sebaceous	T3
MET0432	1035	Tw	foot	T3
MET0433	1035	Tn	foot	T3
MET0434	1035	Ph	foot	T3																		3.93																											2.12
MET0437	1036	Ba	sebaceous	T2
MET0438	1036	Ch	sebaceous	T2
MET0439	1036	Ra	sebaceous	T2
MET0440	1036	Gb	sebaceous	T2
MET0441	1036	Pc	moist	T2
MET0442	1036	Ic	moist	T2
MET0443	1036	Ac	moist	T2
MET0444	1036	Vf	dry	T2
MET0445	1036	Ea	sebaceous	T2
MET0446	1036	Al	sebaceous	T2
MET0447	1036	Mb	sebaceous	T2
MET0448	1036	Id	moist	T2
MET0449	1036	Hp	dry	T2
MET0450	1036	Oc	sebaceous	T2
MET0451	1036	Tw	foot	T2
MET0453	1036	Ph	foot	T2													1				1	1.48		1		1			1.25	1				1.16	1.12	1	1	1		1.43				1	1.16				1.45
MET0456	1036	Ba	sebaceous	T3
MET0457	1036	Ch	sebaceous	T3
MET0458	1036	Ra	sebaceous	T3
MET0459	1036	Gb	sebaceous	T3
MET0460	1036	Pc	moist	T3
MET0461	1036	Ic	moist	T3
MET0462	1036	Ac	moist	T3
MET0463	1036	Vf	dry	T3
MET0464	1036	Ea	sebaceous	T3
MET0465	1036	Al	sebaceous	T3
MET0466	1036	Mb	sebaceous	T3
MET0467	1036	Id	moist	T3
MET0468	1036	Hp	dry	T3
MET0469	1036	Oc	sebaceous	T3
MET0470	1036	Tw	foot	T3
MET0471	1036	Tn	foot	T3
MET0472	1036	Ph	foot	T3																		3.59												1.34	1					1.69					1.37				1.64
MET0475	1032	Ba	sebaceous	T2
MET0476	1032	Ch	sebaceous	T2
MET0477	1032	Ra	sebaceous	T2
MET0479	1032	Pc	moist	T2
MET0480	1032	Ic	moist	T2
MET0481	1032	Ac	moist	T2
MET0482	1032	Vf	dry	T2
MET0483	1032	Ea	sebaceous	T2
MET0484	1032	Al	sebaceous	T2
MET0485	1032	Mb	sebaceous	T2
MET0487	1032	Hp	dry	T2
MET0488	1032	Oc	sebaceous	T2
MET0489	1032	Tw	foot	T2
MET0490	1032	Tn	foot	T2
MET0494	1032	Ba	sebaceous	T3
MET0495	1032	Ch	sebaceous	T3
MET0497	1032	Gb	sebaceous	T3
MET0500	1032	Ac	moist	T3
MET0501	1032	Vf	dry	T3
MET0502	1032	Ea	sebaceous	T3
MET0503	1032	Al	sebaceous	T3
MET0505	1032	Id	moist	T3
MET0506	1032	Hp	dry	T3
MET0507	1032	Oc	sebaceous	T3
MET0508	1032	Tw	foot	T3
MET0509	1032	Tn	foot	T3
MET0510	1032	Ph	foot	T3																		4.24				1			1.12	1				1.4	1.21					1.46					1.31				1.48
MET0513	1033	Ba	sebaceous	T2
MET0514	1033	Ch	sebaceous	T2
MET0515	1033	Ra	sebaceous	T2
MET0516	1033	Gb	sebaceous	T2
MET0518	1033	Ic	moist	T2
MET0519	1033	Ac	moist	T2
MET0520	1033	Vf	dry	T2
MET0521	1033	Ea	sebaceous	T2
MET0522	1033	Al	sebaceous	T2
MET0523	1033	Mb	sebaceous	T2
MET0525	1033	Hp	dry	T2
MET0526	1033	Oc	sebaceous	T2
MET0528	1033	Tn	foot	T2
MET0529	1033	Ph	foot	T2																		2.14		1		1.07				1				1.38	1.2	1				1.49					1.29				1.33
MET0532	1033	Ba	sebaceous	T3
MET0533	1033	Ch	sebaceous	T3
MET0534	1033	Ra	sebaceous	T3
MET0535	1033	Gb	sebaceous	T3
MET0536	1033	Pc	moist	T3
MET0537	1033	Ic	moist	T3
MET0538	1033	Ac	moist	T3
MET0539	1033	Vf	dry	T3
MET0540	1033	Ea	sebaceous	T3
MET0541	1033	Al	sebaceous	T3
MET0542	1033	Mb	sebaceous	T3
MET0543	1033	Id	moist	T3
MET0544	1033	Hp	dry	T3
MET0545	1033	Oc	sebaceous	T3
MET0546	1033	Tw	foot	T3																		1.93																											1.45
MET0547	1033	Tn	foot	T3
MET0548	1033	Ph	foot	T3										1		1	1	1	1	1	1	2.51		1.45		1.04			1.35	1.06				1.26	1.37	1	1.17	1.63		1.41	1	1.4	1.09	1.18	1.27		1		1.33
MET0551	1043	Ba	sebaceous	T2
MET0552	1043	Ch	sebaceous	T2
MET0553	1043	Ra	sebaceous	T2
MET0554	1043	Gb	sebaceous	T2
MET0556	1043	Ic	moist	T2
MET0559	1043	Ea	sebaceous	T2
MET0560	1043	Al	sebaceous	T2
MET0561	1043	Mb	sebaceous	T2
MET0564	1043	Oc	sebaceous	T2
MET0565	1043	Tw	foot	T2
MET0566	1043	Tn	foot	T2
MET0567	1043	Ph	foot	T2
MET0570	1043	Ba	sebaceous	T3
MET0571	1043	Ch	sebaceous	T3
MET0572	1043	Ra	sebaceous	T3
MET0573	1043	Gb	sebaceous	T3
MET0574	1043	Pc	moist	T3
MET0575	1043	Ic	moist	T3
MET0576	1043	Ac	moist	T3
MET0577	1043	Vf	dry	T3
MET0579	1043	Al	sebaceous	T3
MET0580	1043	Mb	sebaceous	T3
MET0583	1043	Oc	sebaceous	T3
MET0584	1043	Tw	foot	T3
MET0585	1043	Tn	foot	T3
MET0586	1043	Ph	foot	T3																		5.94
MET0589	1048	Ba	sebaceous	T2
MET0590	1048	Ch	sebaceous	T2
MET0591	1048	Ra	sebaceous	T2
MET0592	1048	Gb	sebaceous	T2
MET0593	1048	Pc	moist	T2
MET0594	1048	Ic	moist	T2
MET0595	1048	Ac	moist	T2
MET0597	1048	Ea	sebaceous	T2
MET0598	1048	Al	sebaceous	T2
MET0599	1048	Mb	sebaceous	T2
MET0600	1048	Id	moist	T2
MET0601	1048	Hp	dry	T2
MET0602	1048	Oc	sebaceous	T2
MET0603	1048	Tw	foot	T2
MET0608	1048	Ba	sebaceous	T3
MET0609	1048	Ch	sebaceous	T3
MET0610	1048	Ra	sebaceous	T3
MET0611	1048	Gb	sebaceous	T3
MET0613	1048	Ic	moist	T3
MET0614	1048	Ac	moist	T3
MET0615	1048	Vf	dry	T3
MET0616	1048	Ea	sebaceous	T3
MET0617	1048	Al	sebaceous	T3
MET0618	1048	Mb	sebaceous	T3
MET0620	1048	Hp	dry	T3
MET0621	1048	Oc	sebaceous	T3
MET0622	1048	Tw	foot	T3
MET0624	1048	Ph	foot	T3
MET0627	1044	Ba	sebaceous	T2
MET0628	1044	Ch	sebaceous	T2
MET0629	1044	Ra	sebaceous	T2
MET0630	1044	Gb	sebaceous	T2
MET0631	1044	Pc	moist	T2
MET0632	1044	Ic	moist	T2
MET0633	1044	Ac	moist	T2
MET0634	1044	Vf	dry	T2
MET0635	1044	Ea	sebaceous	T2	1.48	1.71
MET0636	1044	Al	sebaceous	T2
MET0637	1044	Mb	sebaceous	T2
MET0638	1044	Id	moist	T2
MET0639	1044	Hp	dry	T2
MET0640	1044	Oc	sebaceous	T2
MET0641	1044	Tw	foot	T2
MET0642	1044	Tn	foot	T2
MET0643	1044	Ph	foot	T2
MET0646	1044	Ba	sebaceous	T3
MET0647	1044	Ch	sebaceous	T3
MET0648	1044	Ra	sebaceous	T3
MET0649	1044	Gb	sebaceous	T3
MET0650	1044	Pc	moist	T3
MET0651	1044	Ic	moist	T3
MET0652	1044	Ac	moist	T3
MET0653	1044	Vf	dry	T3
MET0654	1044	Ea	sebaceous	T3
MET0655	1044	Al	sebaceous	T3
MET0656	1044	Mb	sebaceous	T3
MET0657	1044	Id	moist	T3
MET0658	1044	Hp	dry	T3																		2.02																											1.66
MET0659	1044	Oc	sebaceous	T3
MET0660	1044	Tw	foot	T3
MET0661	1044	Tn	foot	T3
MET0662	1044	Ph	foot	T3																		6.84																		1.5									1.63
MET0665	1016	Ba	sebaceous	T2
MET0666	1016	Ch	sebaceous	T2
MET0667	1016	Ra	sebaceous	T2
MET0668	1016	Gb	sebaceous	T2
MET0669	1016	Pc	moist	T2
MET0670	1016	Ic	moist	T2
MET0671	1016	Ac	moist	T2
MET0672	1016	Vf	dry	T2
MET0673	1016	Ea	sebaceous	T2
MET0674	1016	Al	sebaceous	T2
MET0675	1016	Mb	sebaceous	T2
MET0676	1016	Id	moist	T2																		2.07
MET0677	1016	Hp	dry	T2																		4.24																											1.56
MET0678	1016	Oc	sebaceous	T2
MET0679	1016	Tw	foot	T2
MET0680	1016	Tn	foot	T2
MET0681	1016	Ph	foot	T2													1			1	1	1.99		1		1.15			1.21	1				1.4	1.19	1	1	1		1.67				1	1.25				1.38
MET0684	1016	Ba	sebaceous	T3
MET0685	1016	Ch	sebaceous	T3
MET0686	1016	Ra	sebaceous	T3
MET0687	1016	Gb	sebaceous	T3
MET0688	1016	Pc	moist	T3
MET0689	1016	Ic	moist	T3
MET0690	1016	Ac	moist	T3
MET0691	1016	Vf	dry	T3
MET0692	1016	Ea	sebaceous	T3
MET0693	1016	Al	sebaceous	T3
MET0694	1016	Mb	sebaceous	T3
MET0695	1016	Id	moist	T3																													1.36	1.46											1.21
MET0696	1016	Hp	dry	T3																													1.32
MET0697	1016	Oc	sebaceous	T3																													1.29
MET0698	1016	Tw	foot	T3
MET0699	1016	Tn	foot	T3
MET0700	1016	Ph	foot	T3																									1.1				1.5
MET0703	1042	Ba	sebaceous	T2
MET0704	1042	Ch	sebaceous	T2
MET0705	1042	Ra	sebaceous	T2
MET0706	1042	Gb	sebaceous	T2
MET0707	1042	Pc	moist	T2
MET0708	1042	Ic	moist	T2
MET0709	1042	Ac	moist	T2
MET0710	1042	Vf	dry	T2
MET0711	1042	Ea	sebaceous	T2
MET0712	1042	Al	sebaceous	T2
MET0713	1042	Mb	sebaceous	T2
MET0714	1042	Id	moist	T2
MET0715	1042	Hp	dry	T2
MET0716	1042	Oc	sebaceous	T2
MET0717	1042	Tw	foot	T2
MET0718	1042	Tn	foot	T2
MET0719	1042	Ph	foot	T2																		3.72
MET0722	1042	Ba	sebaceous	T3
MET0723	1042	Ch	sebaceous	T3
MET0724	1042	Ra	sebaceous	T3
MET0725	1042	Gb	sebaceous	T3
MET0726	1042	Pc	moist	T3
MET0727	1042	Ic	moist	T3
MET0728	1042	Ac	moist	T3
MET0729	1042	Vf	dry	T3
MET0730	1042	Ea	sebaceous	T3
MET0731	1042	Al	sebaceous	T3
MET0732	1042	Mb	sebaceous	T3
MET0733	1042	Id	moist	T3
MET0734	1042	Hp	dry	T3
MET0735	1042	Oc	sebaceous	T3
MET0736	1042	Tw	foot	T3
MET0737	1042	Tn	foot	T3
MET0738	1042	Ph	foot	T3
MET0742	1050	Ch	sebaceous	T2
MET0743	1050	Ra	sebaceous	T2
MET0744	1050	Gb	sebaceous	T2
MET0745	1050	Pc	moist	T2
MET0746	1050	Ic	moist	T2
MET0747	1050	Ac	moist	T2
MET0748	1050	Vf	dry	T2
MET0749	1050	Ea	sebaceous	T2
MET0750	1050	Al	sebaceous	T2
MET0751	1050	Mb	sebaceous	T2
MET0752	1050	Id	moist	T2
MET0753	1050	Hp	dry	T2
MET0754	1050	Oc	sebaceous	T2
MET0755	1050	Tw	foot	T2
MET0756	1050	Tn	foot	T2
MET0757	1050	Ph	foot	T2
MET0760	1050	Ba	sebaceous	T3
MET0761	1050	Ch	sebaceous	T3
MET0762	1050	Ra	sebaceous	T3
MET0763	1050	Gb	sebaceous	T3
MET0764	1050	Pc	moist	T3
MET0765	1050	Ic	moist	T3
MET0766	1050	Ac	moist	T3
MET0767	1050	Vf	dry	T3
MET0768	1050	Ea	sebaceous	T3
MET0769	1050	Al	sebaceous	T3
MET0770	1050	Mb	sebaceous	T3
MET0771	1050	Id	moist	T3																		6.02				1.24				1.29				1.53						1.54					1.45				1.89
MET0772	1050	Hp	dry	T3																		2.67
MET0773	1050	Oc	sebaceous	T3
MET0774	1050	Tw	foot	T3
MET0775	1050	Tn	foot	T3
MET0776	1050	Ph	foot	T3
MET0779	1032	Id	moist	T2
MET0780	1032	Ph	foot	T2								1.25	1.16	1	1.66	1	1	1	1.66	1	1.43	1.17	1.27	1.19	1.35	1	1.78		1.09	1	2.98	1		1.23	1.09	1	1.75	2.35	1.81	1.33	1	1.42	1.07	1.54	1.25	1.29	1	1.2	1.32
MET0781	1032	Ra	sebaceous	T3
MET0782	1032	Pc	moist	T3
MET0783	1032	Ic	moist	T3
MET0784	1032	Mb	sebaceous	T3
MET0785	1033	Pc	moist	T2
MET0786	1033	Id	moist	T2
MET0787	1033	Tw	foot	T2
MET0788	1043	Pc	moist	T2
MET0789	1043	Ac	moist	T2
MET0790	1043	Vf	dry	T2
MET0791	1043	Id	moist	T2
MET0792	1043	Hp	dry	T2
MET0793	1043	Ea	sebaceous	T3
MET0794	1043	Id	moist	T3
MET0795	1043	Hp	dry	T3
MET0796	1048	Vf	dry	T2
MET0797	1048	Tn	foot	T2
MET0798	1048	Ph	foot	T2
MET0799	1048	Pc	moist	T3																		1.07
MET0800	1048	Id	moist	T3
MET0801	1048	Tn	foot	T3
[truncated: 1,711 more columns]

## Sheet: Figure 3D
sample	lantibiotic_rel_abundance	GRiD_Corynebacterium_sp._DNF00584	GRiD_Staphylococcus_pasteuri
MET0002	0.08	1	1.9
MET0016	0.07	1	1
MET0017	0.05	1	1.94
MET0025	0.08	1	2.32
MET0035	0.03	1	1
MET0044	0.03	1	1
MET0045	0.01	1.22	1.62
MET0054	0.11	1	2.3
MET0055	0.04	1	1
MET0056	0.03	1	1.92
MET0083	0.04	1	2.13
MET0084	0.04	1	1.75
MET0085	0.02	1	2.33
MET0095	0.01	1.76	1
MET0106	0.03	1	1.88
MET0107	0.04	1	1.8
MET0142	0.11	1	2.55
MET0158	0.01	2.42	1
MET0163	0.01	1	1
MET0179	0.01	1	1
MET0182	0	1	1
MET0192	0	1	1
MET0196	0	1	1
MET0210	0.01	1	1
MET0214	0.05	1	1.7
MET0218	0.66	1	1.99
MET0227	0	1.09	1
MET0231	0.01	1	1.58
MET0235	0	1	1
MET0244	0.01	1	1
MET0248	0	1	1
MET0252	0.01	1	1
MET0265	0.09	1	2.55
MET0267	0.01	1.64	1
MET0268	0.14	1	1
MET0282	0	1	1
MET0284	0	1.82	1
MET0285	0.04	1	1
MET0299	0.05	1	1
MET0301	0.02	1	1.69
MET0302	0.04	1	2.18
MET0316	0	1	1
MET0318	0.03	1	1.6
MET0319	0	1	1
MET0335	0	1.1	1
MET0336	0.01	1	1
MET0337	0.04	1	1.41
MET0356	0.04	1	1.19
MET0357	0.01	1	1
MET0358	0	1	1
MET0375	0.02	1.2	1
MET0376	0	1	1
MET0377	0.19	1	1.75
MET0394	0.02	2.82	1
MET0395	0	1	1
MET0396	0.02	1	1
MET0413	0	1	1
MET0414	0	1	1
MET0415	0	1	1
MET0432	0	1	1
MET0433	0	2.63	1
MET0434	0.01	1	1
MET0451	0	1	1
MET0453	0.04	1	2.03
MET0470	0	1	1
MET0471	0.01	1	1
MET0472	0.01	1	1
MET0489	0.03	1	1.2
MET0490	0.02	1	1.37
MET0508	0	1.83	1
MET0509	0.03	1	1.11
MET0510	0.01	1	1.65
MET0528	0.01	1	1
MET0529	0	1	1
MET0546	0.04	1	2.05
MET0547	0.03	1	1.44
MET0548	0	1	1
MET0565	0	1.53	1
MET0566	0	1	1
MET0567	0	1	1
MET0584	0	1.3	1
MET0585	0.01	1	1
MET0586	0	1	1
MET0603	0.01	2.5	1
MET0622	0	1.88	1
MET0624	0.01	1	1
MET0641	0	1	1
MET0642	0	1	1
MET0643	0	1	1
MET0660	0	1	1
MET0661	0	1	1
MET0662	0	1	1
MET0679	0.01	2.15	1
MET0680	0.04	1	1.98
MET0681	0.04	1	1
MET0698	0.01	1	1
MET0699	0	1	1
MET0700	0	1	1
MET0717	0	1	1
MET0718	0	1	1
MET0719	0.03	1	1.47
MET0736	0	1	1
MET0737	0	1	1
MET0738	0.01	1	1
MET0755	0	2.74	1
MET0756	0.11	1	1.62
MET0757	0.04	1	1.4
MET0774	0	2.03	1
MET0775	0.1	2.41	1
MET0776	0	1	1
MET0780	0	1	1
MET0787	0	1	1
MET0797	0.02	1	1
MET0798	0.05	1	1.4
MET0801	0	1	1

[truncated: 7 more sheets: Supp. Fig 1B, Supp. Fig 1D, Supp. Fig 1E, Supp. Fig 2A, Supp. Fig. 2B, Supp. Fig.2C, Supp. Fig. 3B]
